# Supplementary material for: rac-syn-Diethyl 2-hy­droxy-4-oxo-1-phenyl­cyclo­hexane-1,2-dicarboxyl­ate
Source: Acta Crystallogr Sect E Struct Rep Online. 2011 Oct 22;67(Pt 11):o2977–8. doi: 10.1107/S1600536811042048 (PMC3247381; doi:10.1107/S1600536811042048)
Supplement: Supplementary file 2 [file e-67-o2977-Isup2.hkl]

# 
# h,k,l, Fc-squared, Fo-squared, sigma(Fo-squared) and status flag 
# 
data_I
_shelx_title '  _051226a' 
_shelx_refln_list_code          4 
_shelx_F_calc_maximum       78.34 
_exptl_crystal_F_000       356.00 
_reflns_d_resolution_high  0.8301 
 
loop_ 
 _symmetry_equiv_pos_as_xyz 
 'x, y, z' 
 '-x, -y, -z' 
 
_cell_length_a     8.2069 
_cell_length_b     9.9393 
_cell_length_c    11.1420 
_cell_angle_alpha  87.408 
_cell_angle_beta   70.610 
_cell_angle_gamma  78.983 
 
_shelx_F_squared_multiplier     1.000 
 
loop_ 
 _refln_index_h 
 _refln_index_k 
 _refln_index_l 
 _refln_F_squared_calc 
 _refln_F_squared_meas 
 _refln_F_squared_sigma 
 _refln_observed_status 
   2   0   0       19.49       20.63      1.37 o 
   3   0   0      507.60      499.76      3.91 o 
   4   0   0      187.19      178.85      3.91 o 
   5   0   0       43.50       40.87      1.60 o 
   6   0   0      210.46      216.17      5.55 o 
   7   0   0       22.14       15.04      1.63 o 
   8   0   0        7.55        6.20      1.36 o 
   9   0   0       39.53       43.75      3.77 o 
  -8   1   0      127.87      126.34      6.67 o 
  -7   1   0       41.68       40.62      2.28 o 
  -6   1   0        0.31        0.77      0.71 o 
  -5   1   0       22.52       26.28      1.53 o 
  -4   1   0      488.69      460.70      4.41 o 
  -3   1   0     3080.53     3037.64     24.47 o 
  -2   1   0     1990.48     1888.01     10.38 o 
  -1   1   0      119.89      124.32      1.31 o 
   2   1   0     1866.73     1803.75      8.62 o 
   3   1   0      159.00      159.89      2.44 o 
   4   1   0      140.47      131.02      3.54 o 
   5   1   0      291.90      298.48      4.95 o 
   6   1   0      113.29      118.73      3.56 o 
   7   1   0       47.43       54.25      4.50 o 
   8   1   0        4.26        6.22      1.73 o 
   9   1   0       17.39       17.70      2.89 o 
  -8   2   0        0.01        2.09      1.19 o 
  -7   2   0       37.92       30.85      2.79 o 
  -6   2   0      461.77      441.13      6.63 o 
  -5   2   0      221.25      206.25      4.56 o 
  -4   2   0        1.20        3.56      0.87 o 
  -3   2   0     2559.37     2725.80     22.24 o 
  -2   2   0     1842.11     1788.46      9.03 o 
  -1   2   0      716.38      696.80      4.30 o 
   0   2   0        0.60        0.38      0.59 o 
   1   2   0     3688.49     3315.46     15.76 o 
   2   2   0     3092.24     3000.77     18.71 o 
   3   2   0        1.66        0.60      0.70 o 
   4   2   0      125.82      115.65      2.74 o 
   5   2   0        8.32        8.20      1.10 o 
   6   2   0       16.16       14.63      1.52 o 
   7   2   0      113.55      108.73      5.38 o 
   8   2   0      572.03      606.14     18.78 o 
   9   2   0       16.22       16.48      2.63 o 
  -8   3   0        0.01        2.83      1.42 o 
  -7   3   0      131.32      111.41      6.18 o 
  -6   3   0      182.50      165.79      4.31 o 
  -5   3   0       72.06       77.90      2.34 o 
  -4   3   0       42.50       41.49      1.62 o 
  -3   3   0      155.12      163.59      2.50 o 
  -2   3   0     1049.22     1089.69      7.44 o 
  -1   3   0      102.31       76.73      1.88 o 
   0   3   0      416.57      395.70      3.23 o 
   1   3   0      186.62      182.49      2.89 o 
   2   3   0       49.48       40.72      1.27 o 
   3   3   0      124.34      116.59      2.29 o 
   4   3   0       23.98       24.80      1.33 o 
   5   3   0      153.79      162.44      3.14 o 
   6   3   0       66.37       65.75      2.53 o 
   7   3   0        0.89        2.69      1.54 o 
   8   3   0      117.98      119.35      6.02 o 
   9   3   0      509.21      561.54     19.94 o 
  -8   4   0      142.32      141.28      6.69 o 
  -7   4   0       74.51       71.51      3.75 o 
  -6   4   0       61.30       57.94      2.67 o 
  -5   4   0      206.77      193.51      4.35 o 
  -4   4   0       37.48       32.76      2.35 o 
  -3   4   0      171.36      196.92      3.02 o 
  -2   4   0       61.90       58.44      1.79 o 
  -1   4   0      357.13      377.96      3.72 o 
   0   4   0      396.06      402.08      3.73 o 
   1   4   0      382.93      375.11      3.58 o 
   2   4   0      652.04      716.56      8.35 o 
   3   4   0       14.33       20.72      1.13 o 
   4   4   0        1.44        0.75      0.44 o 
   5   4   0       12.66       14.17      1.23 o 
   6   4   0       19.90       20.15      1.42 o 
   7   4   0       91.34       83.76      3.05 o 
   8   4   0       63.41       63.92      3.91 o 
   9   4   0       40.12       39.64      3.81 o 
  -7   5   0       31.76       32.19      2.95 o 
  -6   5   0        1.43        2.04      0.87 o 
  -5   5   0       22.36       21.39      3.06 o 
  -4   5   0      475.45      490.40      9.35 o 
  -3   5   0       51.46       54.00      2.12 o 
  -2   5   0       88.65       95.01      2.32 o 
  -1   5   0       11.23       10.83      0.94 o 
   0   5   0      798.99      833.96      7.06 o 
   1   5   0      861.76      895.37      7.52 o 
   2   5   0      510.80      533.10      6.79 o 
   3   5   0        7.61       12.94      0.97 o 
   4   5   0       48.59       49.22      1.97 o 
   5   5   0       10.98       10.07      1.33 o 
   6   5   0       92.79       94.16      2.98 o 
   7   5   0      184.73      193.48      6.85 o 
   8   5   0       90.11       83.52      4.70 o 
   9   5   0        3.16        3.30      1.35 o 
  -7   6   0       22.50       23.07      2.84 o 
  -6   6   0        2.14        2.81      1.72 o 
  -5   6   0        3.66        5.17      1.14 o 
  -4   6   0       27.57       28.59      1.85 o 
  -3   6   0       28.17       35.25      1.63 o 
  -2   6   0       52.49       51.77      2.07 o 
  -1   6   0      159.57      186.25      3.19 o 
   0   6   0     1157.07     1220.18      8.93 o 
   1   6   0       32.96       40.47      1.84 o 
   2   6   0       43.63       45.13      1.56 o 
   3   6   0        8.23       15.53      1.22 o 
   4   6   0        0.77        1.02      0.86 o 
   5   6   0      132.35      129.93      3.35 o 
   6   6   0       15.71       16.19      2.79 o 
   7   6   0      144.28      144.31      6.03 o 
   8   6   0        1.65        3.16      1.42 o 
  -6   7   0       20.85       16.64      2.46 o 
  -5   7   0       82.31       73.64      4.08 o 
  -4   7   0       93.97       71.40      3.01 o 
  -3   7   0       48.54       53.58      2.42 o 
  -2   7   0      234.58      225.24      4.70 o 
  -1   7   0      196.25      210.14      4.05 o 
   0   7   0       27.88       27.60      1.76 o 
   1   7   0      188.35      172.70      3.32 o 
   2   7   0        3.26        2.75      0.66 o 
   3   7   0       64.28       54.39      2.11 o 
   4   7   0       48.76       48.35      1.87 o 
   5   7   0       31.09       30.87      2.11 o 
   6   7   0       32.89       29.00      2.35 o 
   7   7   0        0.45        1.61      2.82 o 
   8   7   0       33.95       33.22      3.86 o 
  -5   8   0        0.02       -0.21      2.61 o 
  -4   8   0       32.10       28.31      3.31 o 
  -3   8   0      112.14      110.29      3.94 o 
  -2   8   0       22.68       21.89      1.77 o 
  -1   8   0        3.73        3.95      1.30 o 
   0   8   0       62.53       56.95      2.69 o 
   1   8   0      381.29      363.15      6.55 o 
   2   8   0       63.56       55.78      2.07 o 
   3   8   0        0.36        3.04      0.75 o 
   4   8   0       41.68       40.49      2.22 o 
   5   8   0        6.98        5.61      1.16 o 
   6   8   0       23.03       30.46      2.80 o 
   7   8   0        3.50        2.77      1.40 o 
  -4   9   0      184.34      183.74      6.81 o 
  -3   9   0      191.27      186.36      6.41 o 
  -2   9   0        0.00        1.78      2.80 o 
  -1   9   0      112.86      115.91      5.12 o 
   0   9   0        0.18        1.91      0.60 o 
   1   9   0      112.33      106.93      4.32 o 
   2   9   0      185.62      184.14      5.52 o 
   3   9   0        8.23        5.82      1.12 o 
   4   9   0       48.00       59.01      2.72 o 
   5   9   0       51.27       43.55      3.71 o 
   6   9   0       12.88       16.08      2.43 o 
   7   9   0      152.16      160.41      8.70 o 
  -3  10   0       65.57       70.57      5.17 o 
  -2  10   0       32.00       30.34      3.27 o 
  -1  10   0       81.71       82.59      6.41 o 
   0  10   0        7.01        6.38      1.56 o 
   1  10   0       11.39       11.31      1.91 o 
   2  10   0       18.45       19.50      2.47 o 
   3  10   0       27.11       24.27      2.43 o 
   4  10   0      128.02      140.18      9.55 o 
   5  10   0       11.50       16.11      3.80 o 
   6  10   0        2.74        1.49      1.06 o 
  -1  11   0       73.29       72.99      4.72 o 
   0  11   0        5.18        4.34      1.08 o 
   1  11   0       56.58       45.15      3.39 o 
   2  11   0        7.32       -0.19      1.86 o 
   3  11   0        4.47        3.68      1.60 o 
   4  11   0        7.64        2.91      1.32 o 
   5  11   0        0.03        4.57      1.75 o 
  -4 -11   1        4.51        2.90      0.82 o 
  -3 -11   1       14.59       15.21      2.30 o 
  -2 -11   1       20.23       27.03      3.23 o 
  -1 -11   1       17.68       15.30      2.21 o 
   0 -11   1       13.91       13.13      1.93 o 
   1 -11   1       16.53       17.60      2.70 o 
   2 -11   1      112.50      113.43      5.94 o 
  -6 -10   1        0.70        0.37      2.05 o 
  -5 -10   1        4.63        1.61      2.79 o 
  -4 -10   1        0.39        1.79      0.95 o 
  -3 -10   1       60.89       58.78      3.66 o 
  -2 -10   1       11.29        8.99      1.66 o 
  -1 -10   1       11.41        9.15      1.82 o 
   0 -10   1        6.49        6.50      1.65 o 
   1 -10   1       78.39       80.66      6.00 o 
   2 -10   1        0.53        2.83      1.51 o 
   3 -10   1        2.31        2.11      0.84 o 
  -7  -9   1        4.26        2.71      1.34 o 
  -6  -9   1       30.15       34.59      6.81 o 
  -5  -9   1       76.48       72.50      6.17 o 
  -4  -9   1        0.33       -1.36      1.46 o 
  -3  -9   1       64.23       60.49      5.42 o 
  -2  -9   1        6.04        5.22      1.63 o 
  -1  -9   1      582.15      598.60     12.60 o 
   0  -9   1      187.71      193.58      6.06 o 
   1  -9   1      372.45      396.26     11.54 o 
   2  -9   1       74.74       74.53      3.87 o 
   3  -9   1       91.92       99.97      4.78 o 
   4  -9   1       10.54        7.35      1.85 o 
  -7  -8   1       30.31       30.99      4.13 o 
  -6  -8   1        0.08        0.81      1.59 o 
  -5  -8   1      150.14      142.76      5.82 o 
  -4  -8   1      283.42      281.45      6.39 o 
  -3  -8   1       48.54       49.36      2.51 o 
  -2  -8   1        8.60        7.66      1.88 o 
  -1  -8   1      100.26      100.09      4.05 o 
   0  -8   1      270.20      268.15      4.80 o 
   1  -8   1       12.64       14.44      1.82 o 
   2  -8   1        1.53        3.11      0.72 o 
   3  -8   1      102.15       95.23      4.37 o 
   4  -8   1       59.42       61.30      4.65 o 
   5  -8   1        3.78        8.89      1.57 o 
  -8  -7   1       27.48       25.90      3.53 o 
  -7  -7   1       73.28       69.27      4.20 o 
  -6  -7   1      259.42      251.00      7.97 o 
  -5  -7   1        7.56        6.95      1.68 o 
  -4  -7   1      115.68      102.52      3.53 o 
  -3  -7   1       10.94       12.22      1.31 o 
  -2  -7   1      160.89      154.53      3.05 o 
  -1  -7   1        4.06        6.38      1.17 o 
   0  -7   1      640.34      668.22      6.76 o 
   1  -7   1       58.88       57.31      2.09 o 
   2  -7   1       54.28       54.45      2.07 o 
   3  -7   1       70.96       59.28      2.57 o 
   4  -7   1       13.22       10.31      1.91 o 
   5  -7   1       10.42       12.81      2.55 o 
   6  -7   1      121.03      104.15      4.93 o 
  -8  -6   1       52.13       45.11      3.63 o 
  -7  -6   1        4.85        2.90      1.17 o 
  -6  -6   1       82.82       74.73      4.09 o 
  -5  -6   1        7.67        5.24      1.29 o 
  -4  -6   1        5.17        3.90      0.62 o 
  -3  -6   1       11.08       10.31      1.08 o 
  -2  -6   1      353.50      387.35      4.83 o 
  -1  -6   1       23.56       20.77      1.20 o 
   0  -6   1      192.85      191.36      3.06 o 
   1  -6   1        5.93        4.06      0.83 o 
   2  -6   1      367.03      370.22      5.37 o 
   3  -6   1      205.57      198.61      4.00 o 
   4  -6   1       91.15       88.11      4.75 o 
   5  -6   1       40.18       28.26      2.20 o 
   6  -6   1        2.71        3.04      1.08 o 
   7  -6   1       16.50       13.00      2.07 o 
  -8  -5   1       41.09       38.56      3.43 o 
  -7  -5   1      308.55      317.82      9.43 o 
  -6  -5   1      137.77      128.08      4.26 o 
  -5  -5   1      108.63      107.23      3.07 o 
  -4  -5   1      503.06      527.98      6.86 o 
  -3  -5   1       22.38       23.35      1.36 o 
  -2  -5   1      117.82      132.89      2.89 o 
  -1  -5   1      109.38      118.31      2.63 o 
   0  -5   1      213.56      257.15      3.25 o 
   1  -5   1      140.87      144.73      2.68 o 
   2  -5   1      556.50      586.40      5.58 o 
   3  -5   1        1.76        3.02      0.81 o 
   4  -5   1      167.88      187.58      4.11 o 
   5  -5   1       31.60       24.93      1.80 o 
   6  -5   1       42.17       30.17      2.56 o 
   7  -5   1        2.57        2.61      2.93 o 
  -8  -4   1       29.09       26.97      2.94 o 
  -7  -4   1       26.60       25.47      3.22 o 
  -6  -4   1      301.54      313.72      5.92 o 
  -5  -4   1       63.43       67.39      2.64 o 
  -4  -4   1      437.35      446.94      5.22 o 
  -3  -4   1       27.65       41.09      1.59 o 
  -2  -4   1     2046.66     2147.81     13.12 o 
  -1  -4   1      631.56      666.27      5.35 o 
   0  -4   1      497.02      485.03      4.35 o 
   1  -4   1      156.61      152.46      2.36 o 
   2  -4   1      357.51      392.02      4.01 o 
   3  -4   1      984.55     1030.16      7.97 o 
   4  -4   1        8.30        6.94      1.41 o 
   5  -4   1      154.79      171.83      4.29 o 
   6  -4   1        7.24        8.13      1.39 o 
   7  -4   1        0.31        3.21      3.75 o 
   8  -4   1        1.66        0.36      1.43 o 
  -9  -3   1       81.26       91.69      5.32 o 
  -8  -3   1       47.04       49.66      6.39 o 
  -7  -3   1      157.76      146.69      5.92 o 
  -6  -3   1        4.05        4.63      1.02 o 
  -5  -3   1      290.45      306.52      4.78 o 
  -4  -3   1      388.77      371.92      4.20 o 
  -3  -3   1      535.30      590.61      6.27 o 
  -2  -3   1      131.84      113.85      1.98 o 
  -1  -3   1     2167.63     2020.42     30.30 o 
   0  -3   1      480.20      473.70      5.32 o 
   1  -3   1       12.97       16.13      1.05 o 
   2  -3   1      766.52      719.15      6.27 o 
   3  -3   1     1126.07     1237.76      8.28 o 
   4  -3   1       69.52       69.78      2.02 o 
   5  -3   1      132.62      131.50      4.50 o 
   6  -3   1       50.87       43.32      2.27 o 
   7  -3   1       21.05       18.41      2.29 o 
   8  -3   1        2.41        3.41      1.46 o 
  -9  -2   1       41.08       42.48      6.84 o 
  -8  -2   1      249.46      270.21      8.28 o 
  -7  -2   1       36.49       37.13      2.11 o 
  -6  -2   1        5.92        6.64      0.96 o 
  -5  -2   1       14.51       15.43      1.17 o 
  -4  -2   1      714.11      709.28      6.00 o 
  -3  -2   1      100.78       89.29      1.79 o 
  -2  -2   1       23.05       29.24      1.21 o 
  -1  -2   1     6064.48     5577.25     23.04 o 
   0  -2   1      603.08      550.38      3.58 o 
   1  -2   1      716.69      638.67      4.20 o 
   2  -2   1     6137.86     5729.12     35.11 o 
   3  -2   1      154.08      150.78      2.86 o 
   4  -2   1      807.88      852.21      6.84 o 
   5  -2   1      344.94      350.05      5.17 o 
   6  -2   1       83.87       82.77      2.63 o 
   7  -2   1      154.87      138.22      4.69 o 
   8  -2   1       24.31       22.66      2.57 o 
  -9  -1   1       21.38       13.59      2.47 o 
  -8  -1   1       70.28       82.58      9.77 o 
  -7  -1   1        2.15        1.89      0.78 o 
  -6  -1   1       35.86       30.79      1.59 o 
  -5  -1   1      142.88      148.92      3.04 o 
  -4  -1   1        1.37        3.81      0.58 o 
  -3  -1   1       10.40       12.51      1.02 o 
  -2  -1   1     1669.91     1611.61      8.09 o 
  -1  -1   1      109.84      104.82      1.28 o 
   1  -1   1      116.01      123.22      1.46 o 
   2  -1   1      476.04      449.10      3.86 o 
   3  -1   1      701.71      695.59      5.48 o 
   4  -1   1       26.11       20.26      1.20 o 
   5  -1   1       77.32       78.66      2.07 o 
   6  -1   1       42.24       42.48      1.97 o 
   7  -1   1      114.59      110.42      3.49 o 
   8  -1   1       38.32       32.20      4.68 o 
   9  -1   1      124.06      119.56      6.05 o 
  -8   0   1        2.72        1.23      2.01 o 
  -7   0   1        0.01       -0.17      1.29 o 
  -6   0   1       15.26       15.09      1.78 o 
  -5   0   1      299.42      313.65      4.68 o 
  -4   0   1        3.56        3.61      1.06 o 
  -3   0   1       77.56       83.19      1.89 o 
  -2   0   1     2513.82     2422.36     14.66 o 
  -1   0   1      153.89      144.96      1.29 o 
   2   0   1     2106.02     2088.20     11.38 o 
   3   0   1       76.50       74.59      1.71 o 
   4   0   1      733.35      748.93      6.64 o 
   5   0   1       93.65       93.07      2.19 o 
   6   0   1        5.43        6.92      0.76 o 
   7   0   1      467.12      440.32      8.86 o 
   8   0   1        0.01        1.37      2.68 o 
   9   0   1       33.83       35.09      3.21 o 
  -8   1   1       45.34       49.22      3.39 o 
  -7   1   1       24.85       21.66      1.60 o 
  -6   1   1       16.11       15.74      1.25 o 
  -5   1   1       76.79       68.27      2.03 o 
  -4   1   1        0.63        1.63      0.55 o 
  -3   1   1      345.90      348.80      3.81 o 
  -2   1   1     2505.07     2524.98     16.24 o 
  -1   1   1     4934.53     4668.50     27.45 o 
   1   1   1     1244.47     1180.23     11.16 o 
   2   1   1     1072.15     1043.85      5.45 o 
   3   1   1     1995.80     1963.02      9.71 o 
   4   1   1      282.95      310.19      4.07 o 
   5   1   1       85.15       78.69      2.11 o 
   6   1   1      250.69      268.11      4.75 o 
   7   1   1        6.52        3.78      0.79 o 
   8   1   1      107.27      114.40      4.86 o 
   9   1   1        5.54        8.53      1.97 o 
  -8   2   1       27.93       31.77      2.73 o 
  -7   2   1       47.29       40.04      2.45 o 
  -6   2   1       24.79       22.93      1.62 o 
  -5   2   1     1042.63     1024.79     10.25 o 
  -4   2   1     1280.57     1283.46     13.78 o 
  -3   2   1       70.98       70.34      1.84 o 
  -2   2   1       10.23        6.36      0.70 o 
  -1   2   1     4117.19     3779.62     18.22 o 
   0   2   1       85.72       68.72      1.18 o 
   1   2   1     4214.95     3967.26     20.05 o 
   2   2   1      287.55      280.75      2.65 o 
   3   2   1      322.68      309.57      3.88 o 
   4   2   1      141.07      150.18      2.42 o 
   5   2   1       81.81       76.75      2.03 o 
   6   2   1       47.52       45.23      1.89 o 
   7   2   1       64.06       66.27      2.87 o 
   8   2   1        5.99        4.23      1.15 o 
   9   2   1        0.02        0.96      1.05 o 
  -8   3   1       22.69       23.56      2.96 o 
  -7   3   1      396.41      374.21      9.86 o 
  -6   3   1       22.62       19.60      1.74 o 
  -5   3   1      127.34      118.69      3.03 o 
  -4   3   1      178.14      182.49      3.90 o 
  -3   3   1      375.96      354.78      7.65 o 
  -2   3   1      146.41      172.25      2.16 o 
  -1   3   1     2202.68     2211.27     10.52 o 
   0   3   1       28.11       30.81      1.03 o 
   1   3   1      295.71      270.89      2.67 o 
   2   3   1     1598.76     1512.45      7.73 o 
   3   3   1       44.70       37.79      1.23 o 
   4   3   1       52.77       58.69      1.80 o 
   5   3   1      115.23      118.30      2.50 o 
   6   3   1        4.73        5.06      1.10 o 
   7   3   1       75.02       78.58      4.09 o 
   8   3   1      107.74      100.28      8.74 o 
   9   3   1       15.95       13.51      2.32 o 
  -7   4   1      370.82      351.23     14.23 o 
  -6   4   1       31.90       30.77      2.23 o 
  -5   4   1        4.55        2.99      0.90 o 
  -4   4   1      182.75      197.72      3.86 o 
  -3   4   1       14.18       17.82      1.03 o 
  -2   4   1      421.38      448.12      4.17 o 
  -1   4   1      648.30      705.53      5.44 o 
   0   4   1      179.08      172.24      2.28 o 
   1   4   1      704.43      673.34      6.06 o 
   2   4   1       21.98       19.61      1.01 o 
   3   4   1       34.12       29.28      1.38 o 
   4   4   1      997.33     1009.12      8.67 o 
   5   4   1        3.91        5.19      0.87 o 
   6   4   1       32.59       24.12      1.74 o 
   7   4   1       46.78       49.40      2.60 o 
   8   4   1       80.53       73.81      3.96 o 
   9   4   1      281.27      289.78      9.75 o 
  -7   5   1       22.19       26.10      8.09 o 
  -6   5   1       47.78       34.73      2.91 o 
  -5   5   1       44.40       42.90      2.01 o 
  -4   5   1        0.11        1.42      0.49 o 
  -3   5   1       41.14       42.84      1.75 o 
  -2   5   1        7.35        3.75      0.55 o 
  -1   5   1        1.63        5.37      1.23 o 
   0   5   1       98.30       94.16      2.43 o 
   1   5   1      602.04      619.18      9.18 o 
   2   5   1       23.88       21.57      1.44 o 
   3   5   1       43.50       38.35      1.47 o 
   4   5   1      120.48      113.23      3.21 o 
   5   5   1      396.27      396.84      4.73 o 
   6   5   1        6.31        9.00      1.20 o 
   7   5   1       37.68       44.27      2.32 o 
   8   5   1       64.81       65.12      5.19 o 
   9   5   1       28.83       20.64      2.92 o 
  -6   6   1        0.97        2.87      1.64 o 
  -5   6   1      241.21      239.14      5.85 o 
  -4   6   1        0.24        1.05      0.68 o 
  -3   6   1        0.24        2.06      0.57 o 
  -2   6   1      118.59      124.45      2.59 o 
  -1   6   1        0.58        1.33      0.43 o 
   0   6   1      457.12      449.23      7.59 o 
   1   6   1       52.64       52.59      1.68 o 
   2   6   1       78.91       88.59      2.23 o 
   3   6   1       21.10       26.97      1.76 o 
   4   6   1      158.35      160.93      2.92 o 
   5   6   1       67.00       73.36      2.19 o 
   6   6   1        8.57        4.47      2.26 o 
   7   6   1      338.31      334.40      7.65 o 
   8   6   1       21.00       22.82      2.35 o 
   9   6   1       50.72       65.60      4.33 o 
  -6   7   1       12.22       15.15      2.24 o 
  -5   7   1        5.23        6.55      1.97 o 
  -4   7   1       59.58       62.21      2.70 o 
  -3   7   1       10.90        7.89      0.88 o 
  -2   7   1      345.86      340.50      9.77 o 
  -1   7   1       11.33       12.34      1.14 o 
   0   7   1       57.18       58.29      2.12 o 
   1   7   1        0.15        1.53      0.45 o 
   2   7   1      316.75      280.19      6.02 o 
   3   7   1       48.54       50.99      1.99 o 
   4   7   1       41.78       40.96      1.90 o 
   5   7   1        6.38        8.27      1.15 o 
   6   7   1       80.84       81.14      2.90 o 
   7   7   1        0.15       -0.93      0.93 o 
   8   7   1        6.97        4.65      1.80 o 
  -5   8   1       46.33       43.25      4.11 o 
  -4   8   1       30.51       35.97      4.32 o 
  -3   8   1        0.39        1.52      0.78 o 
  -2   8   1       57.27       48.77      2.31 o 
  -1   8   1       32.03       34.03      1.71 o 
   0   8   1       81.98       80.17      2.85 o 
   1   8   1      186.17      187.87      4.05 o 
   2   8   1        0.64       -0.88      0.95 o 
   3   8   1       24.39       29.45      2.95 o 
   4   8   1        0.62        1.03      0.83 o 
   5   8   1        4.07        5.52      0.87 o 
   6   8   1       49.36       45.97      2.52 o 
   7   8   1       19.45       18.32      4.01 o 
   8   8   1        3.29        3.25      1.62 o 
  -4   9   1        4.83        2.72      1.24 o 
  -3   9   1       26.60       28.91      3.00 o 
  -2   9   1       20.39       20.33      1.98 o 
  -1   9   1       11.50       13.22      1.44 o 
   0   9   1        0.07        1.37      0.65 o 
   1   9   1        5.35        4.06      1.28 o 
   2   9   1      119.50      109.13      4.08 o 
   3   9   1       32.98       31.38      2.42 o 
   4   9   1      135.51      125.85      5.14 o 
   5   9   1        0.64        1.54      0.80 o 
   6   9   1       26.45       25.58      2.00 o 
   7   9   1        1.12        1.26      2.77 o 
  -3  10   1        2.97        1.12      1.34 o 
  -2  10   1        2.87        4.99      1.44 o 
  -1  10   1      116.30      116.85      9.94 o 
   0  10   1       46.84       47.48      3.22 o 
   1  10   1        1.67        2.15      0.98 o 
   2  10   1      127.86      127.15      5.80 o 
   3  10   1       63.94       58.25      3.28 o 
   4  10   1       15.00       14.00      2.17 o 
   5  10   1       13.10       13.70      2.03 o 
   6  10   1      123.14      152.17      5.85 o 
  -1  11   1       42.92       41.85      3.31 o 
   0  11   1        2.99        6.22      1.70 o 
   1  11   1        4.68        1.76      0.99 o 
   2  11   1       30.47       27.22      2.77 o 
   3  11   1        3.88        2.89      1.59 o 
   4  11   1        0.14        2.03      1.72 o 
   5  11   1       13.31        8.82      1.96 o 
  -4 -11   2        4.55        6.22      3.18 o 
  -3 -11   2       44.75       39.81      7.19 o 
  -2 -11   2      174.34      184.37     12.76 o 
  -1 -11   2        2.80        1.44      1.00 o 
   0 -11   2       50.51       57.50      4.17 o 
   1 -11   2       61.78       61.38      4.39 o 
   2 -11   2        3.40        2.80      1.70 o 
  -5 -10   2       27.54       21.92      3.33 o 
  -4 -10   2        3.33        3.01      1.50 o 
  -3 -10   2       96.11       91.18      4.63 o 
  -2 -10   2      129.60      120.99      5.27 o 
  -1 -10   2       11.21       15.17      2.35 o 
   0 -10   2        0.20        2.80      1.04 o 
   1 -10   2       11.95        9.74      1.99 o 
   2 -10   2      255.87      273.24      9.30 o 
   3 -10   2        0.76        2.67      1.35 o 
  -6  -9   2        0.70        1.22      1.97 o 
  -5  -9   2       69.06       58.35      4.19 o 
  -4  -9   2       10.81        8.85      1.82 o 
  -3  -9   2        2.28        6.11      1.44 o 
  -2  -9   2       54.50       61.56      3.62 o 
  -1  -9   2      314.43      320.35      8.25 o 
   0  -9   2        3.70        4.75      1.44 o 
   1  -9   2      245.60      257.98      8.92 o 
   2  -9   2       14.35       15.94      2.46 o 
   3  -9   2       26.80       26.62      4.45 o 
   4  -9   2        8.42        9.93      2.50 o 
  -7  -8   2        1.26        3.40      1.07 o 
  -6  -8   2        1.25        1.07      1.62 o 
  -5  -8   2        2.37        3.69      1.38 o 
  -4  -8   2       70.64       52.22      5.20 o 
  -3  -8   2       67.14       41.69      2.56 o 
  -2  -8   2      293.78      289.31      7.46 o 
  -1  -8   2       71.87       69.74      4.27 o 
   0  -8   2      391.88      375.67      8.65 o 
   1  -8   2        2.23        3.99      1.22 o 
   2  -8   2        2.77        0.92      2.20 o 
   3  -8   2        0.13        0.25      2.34 o 
   4  -8   2        3.14       -0.52      1.56 o 
   5  -8   2        1.41        3.06      1.26 o 
  -7  -7   2        0.19        0.93      1.30 o 
  -6  -7   2      105.58      100.09      5.00 o 
  -5  -7   2       11.24        5.77      2.29 o 
  -4  -7   2      192.33      180.17      4.35 o 
  -3  -7   2        0.33        1.93      0.73 o 
  -2  -7   2      242.28      228.95      5.06 o 
  -1  -7   2       50.41       43.09      1.96 o 
   0  -7   2      153.64      154.11      3.18 o 
   1  -7   2      722.22      722.50     10.68 o 
   2  -7   2      177.94      176.41      4.17 o 
   3  -7   2       46.91       52.90      2.55 o 
   4  -7   2        3.46        4.64      1.23 o 
   5  -7   2       41.84       39.28      3.47 o 
   6  -7   2       14.88       12.35      1.31 o 
  -8  -6   2       71.16       72.97      4.67 o 
  -7  -6   2       21.16       22.34      2.92 o 
  -6  -6   2      281.13      283.73      9.08 o 
  -5  -6   2        1.89       -0.48      1.14 o 
  -4  -6   2      149.36      144.29      3.59 o 
  -3  -6   2        0.13        1.95      0.70 o 
  -2  -6   2      537.07      548.59      8.63 o 
  -1  -6   2       47.41       41.66      1.63 o 
   0  -6   2      188.98      174.41      3.15 o 
   1  -6   2       99.50      113.05      2.71 o 
   2  -6   2      556.17      564.65      9.16 o 
   3  -6   2       10.31        9.42      1.28 o 
   4  -6   2        5.60        6.53      0.96 o 
   5  -6   2       10.85       15.73      3.40 o 
   6  -6   2      124.12       99.59      4.94 o 
   7  -6   2       27.12       28.38      3.72 o 
  -8  -5   2        1.60        3.04      1.78 o 
  -7  -5   2        0.43        1.59      0.83 o 
  -6  -5   2       14.61       14.32      3.16 o 
  -5  -5   2        0.41        2.75      1.17 o 
  -4  -5   2       76.34       82.89      2.33 o 
  -3  -5   2       15.82       14.73      1.20 o 
  -2  -5   2     1775.62     1831.83      9.63 o 
  -1  -5   2      155.82      165.81      2.74 o 
   0  -5   2        7.14        5.13      0.91 o 
   1  -5   2      149.22      150.71      3.06 o 
   2  -5   2       37.18       38.13      1.69 o 
   3  -5   2      142.54      130.04      2.91 o 
   4  -5   2       10.38        9.20      1.12 o 
   5  -5   2       56.56       67.67      2.82 o 
   6  -5   2      199.63      207.21      9.15 o 
   7  -5   2        1.50        5.34      2.00 o 
  -8  -4   2        1.10       -0.32      3.90 o 
  -7  -4   2      163.55      171.98      6.27 o 
  -6  -4   2       65.97       60.69      2.88 o 
  -5  -4   2       22.34       25.02      2.23 o 
  -4  -4   2        6.02        6.63      1.60 o 
  -3  -4   2      157.26      140.52      3.84 o 
  -2  -4   2      738.45      740.30      5.91 o 
  -1  -4   2     4705.89     4779.73     26.15 o 
   0  -4   2      441.58      435.61      4.32 o 
   1  -4   2       20.87       24.24      1.17 o 
   2  -4   2        4.57        3.19      0.76 o 
   3  -4   2      228.58      214.63      3.28 o 
   4  -4   2       35.84       32.96      1.77 o 
   5  -4   2       80.50       72.32      2.26 o 
   6  -4   2        9.52        5.08      0.89 o 
   7  -4   2        1.01        2.32      0.85 o 
   8  -4   2       71.40       68.11      5.26 o 
  -8  -3   2       52.62       53.71      3.50 o 
  -7  -3   2       16.29       17.33      3.20 o 
  -6  -3   2      179.60      185.28      4.33 o 
  -5  -3   2      136.24      129.91      4.75 o 
  -4  -3   2       27.11       34.36      1.51 o 
  -3  -3   2      200.49      201.90      2.92 o 
  -2  -3   2      610.96      648.46      7.36 o 
  -1  -3   2       34.86       26.63      1.27 o 
   0  -3   2      189.98      174.70      2.39 o 
   1  -3   2       21.31       19.80      1.27 o 
   2  -3   2       48.38       51.58      1.75 o 
   3  -3   2      752.38      808.82      6.36 o 
   4  -3   2        7.07        4.20      0.85 o 
   5  -3   2      133.76      126.29      3.76 o 
   6  -3   2       44.23       36.54      2.71 o 
   7  -3   2        0.00        0.83      1.68 o 
   8  -3   2       91.31       75.59      4.74 o 
  -8  -2   2        0.13        2.57      1.28 o 
  -7  -2   2      245.09      244.63      9.83 o 
  -6  -2   2      146.46      141.91      4.79 o 
  -5  -2   2      175.66      167.29      3.08 o 
  -4  -2   2      674.39      662.17      5.98 o 
  -3  -2   2      127.14      109.68      2.52 o 
  -2  -2   2        5.44        4.26      0.89 o 
  -1  -2   2      705.13      689.88      4.55 o 
   0  -2   2      389.26      363.61      4.10 o 
   1  -2   2      190.94      192.79      2.35 o 
   2  -2   2      382.99      368.76      4.45 o 
   3  -2   2        9.93        9.29      0.88 o 
   4  -2   2      548.69      599.71      6.49 o 
   5  -2   2      129.59      138.80      2.96 o 
   6  -2   2       59.05       56.40      2.16 o 
   7  -2   2       72.63       71.08      3.64 o 
   8  -2   2       36.39       42.77      4.38 o 
   9  -2   2        1.33        1.73      1.19 o 
  -8  -1   2      310.89      299.61     13.62 o 
  -7  -1   2        0.37        1.29      0.74 o 
  -6  -1   2       42.59       43.68      2.11 o 
  -5  -1   2       49.02       56.27      2.10 o 
  -4  -1   2      228.64      225.77      4.17 o 
  -3  -1   2      422.01      457.15      6.57 o 
  -2  -1   2      161.14      163.96      2.00 o 
  -1  -1   2        0.64        2.60      0.67 o 
   0  -1   2      479.82      432.92      3.19 o 
   1  -1   2      677.12      608.06      6.02 o 
   2  -1   2     1727.57     1595.53      9.92 o 
   3  -1   2     1526.93     1527.43      9.63 o 
   4  -1   2        2.35        0.38      1.00 o 
   5  -1   2      324.96      328.16      5.60 o 
   6  -1   2       52.94       49.68      2.22 o 
   7  -1   2      458.03      436.80     10.66 o 
   8  -1   2       72.66       75.75      4.32 o 
   9  -1   2        5.87        6.08      1.64 o 
  -8   0   2        2.52        4.14      1.39 o 
  -7   0   2        1.23        3.15      0.90 o 
  -6   0   2      374.69      366.61     10.85 o 
  -5   0   2        6.08        5.79      0.84 o 
  -4   0   2      286.79      311.50      3.63 o 
  -3   0   2      169.79      159.13      2.33 o 
  -2   0   2     1053.88     1091.18      5.96 o 
  -1   0   2      223.47      213.70      1.82 o 
   0   0   2     1469.40     1340.86      8.13 o 
   1   0   2     3380.86     3084.68     17.42 o 
   2   0   2     2491.21     2383.16     14.85 o 
   3   0   2     1253.03     1180.36      7.85 o 
   4   0   2       10.18       14.18      1.06 o 
   5   0   2       21.19       22.78      1.34 o 
   6   0   2      380.75      369.89      5.96 o 
   7   0   2      437.21      439.14     11.13 o 
   8   0   2        4.20        3.91      1.31 o 
   9   0   2       36.04       46.45      8.90 o 
  -8   1   2        0.02        1.24      1.37 o 
  -7   1   2        5.23        4.32      1.01 o 
  -6   1   2      271.35      260.43      6.79 o 
  -5   1   2       32.33       28.63      1.50 o 
  -4   1   2       58.04       51.47      1.61 o 
  -3   1   2      550.99      593.53      4.56 o 
  -2   1   2       71.13       70.51      1.61 o 
  -1   1   2      594.16      571.45      3.69 o 
   0   1   2     3353.23     3076.75     14.52 o 
   1   1   2       83.94       65.49      1.37 o 
   2   1   2     4155.62     4057.86     26.87 o 
   3   1   2       98.57       98.24      1.66 o 
   4   1   2      675.69      699.73      8.35 o 
   5   1   2      151.28      149.48      2.66 o 
   6   1   2        2.45        4.49      1.43 o 
   7   1   2       11.39        7.93      1.30 o 
   8   1   2        2.57        5.01      1.16 o 
   9   1   2       11.35        1.32      2.91 o 
  -8   2   2       49.88       50.50      3.53 o 
  -7   2   2        1.22        1.37      0.97 o 
  -6   2   2        7.76       12.52      1.83 o 
  -5   2   2      408.04      402.23      6.81 o 
  -4   2   2      767.45      796.07      8.84 o 
  -3   2   2      881.59      917.17      6.50 o 
  -2   2   2      475.56      485.03      4.52 o 
  -1   2   2      201.48      200.07      2.05 o 
   0   2   2      237.92      191.49      1.62 o 
   1   2   2        0.07        2.18      0.47 o 
   2   2   2      188.29      175.48      2.47 o 
   3   2   2       17.06       19.69      1.41 o 
   4   2   2      157.61      171.92      2.43 o 
   5   2   2        9.04        9.06      0.89 o 
   6   2   2        3.75        4.85      0.88 o 
   7   2   2       77.85       86.25      2.92 o 
   8   2   2      220.13      193.03      6.55 o 
   9   2   2       16.12       22.03      2.63 o 
  -7   3   2       20.69       19.44      2.34 o 
  -6   3   2      423.05      400.04     10.73 o 
  -5   3   2      249.95      245.39      4.22 o 
  -4   3   2      220.36      200.67      4.05 o 
  -3   3   2      393.01      406.98      4.67 o 
  -2   3   2      251.38      273.28      2.73 o 
  -1   3   2      334.51      310.62      4.72 o 
   0   3   2       52.56       57.61      1.11 o 
   1   3   2      370.30      337.28      2.56 o 
   2   3   2     3284.70     3227.90     15.91 o 
   3   3   2       32.07       29.18      0.99 o 
   4   3   2        0.82        1.12      0.50 o 
   5   3   2      116.52       98.59      2.84 o 
   6   3   2       41.26       40.77      1.91 o 
   7   3   2        0.29        0.07      1.67 o 
   8   3   2       27.75       30.12      2.39 o 
   9   3   2       48.90       46.96      5.94 o 
  -7   4   2        1.87        2.08      1.98 o 
  -6   4   2        5.18        5.54      1.12 o 
  -5   4   2       57.83       66.53      2.38 o 
  -4   4   2       68.77       62.58      1.91 o 
  -3   4   2       53.70       53.29      1.81 o 
  -2   4   2       84.15       74.36      1.79 o 
  -1   4   2     1362.42     1401.32      9.38 o 
   0   4   2      735.67      750.14      5.39 o 
   1   4   2        2.00        1.66      0.36 o 
   2   4   2     1084.46     1104.88      8.10 o 
   3   4   2      572.25      540.06      5.29 o 
   4   4   2      559.21      608.75      5.12 o 
   5   4   2      403.03      390.64      5.22 o 
   6   4   2       37.43       41.34      1.79 o 
   7   4   2       24.69       30.03      2.53 o 
   8   4   2      184.22      192.65      4.92 o 
   9   4   2      146.03      160.01      6.14 o 
  -7   5   2        7.71        4.61      1.97 o 
  -6   5   2      228.15      241.64      7.86 o 
  -5   5   2      394.88      406.24      9.03 o 
  -4   5   2       89.04       90.13      2.57 o 
  -3   5   2       83.89       76.31      2.12 o 
  -2   5   2       29.00       27.16      1.44 o 
  -1   5   2        0.08        1.20      0.43 o 
   0   5   2       79.11       80.50      1.98 o 
   1   5   2       41.60       43.84      1.38 o 
   2   5   2      285.41      310.60      4.95 o 
   3   5   2      614.43      697.36      5.57 o 
   4   5   2      540.68      563.39      5.73 o 
   5   5   2       31.48       38.88      1.72 o 
   6   5   2      304.97      301.72      5.63 o 
   7   5   2       11.39       11.07      1.33 o 
   8   5   2       39.81       32.00      2.12 o 
   9   5   2        2.41        1.85      0.97 o 
  -6   6   2       23.09       27.56      2.43 o 
  -5   6   2       86.98       85.17      4.85 o 
  -4   6   2       83.87       83.68      2.66 o 
  -3   6   2      104.03       99.82      2.86 o 
  -2   6   2       43.76       38.38      1.52 o 
  -1   6   2      226.67      237.53      3.72 o 
   0   6   2       39.27       51.79      1.58 o 
   1   6   2      128.65      123.54      2.33 o 
   2   6   2      214.30      239.56      3.35 o 
   3   6   2      256.97      290.13      3.96 o 
   4   6   2       79.37       73.93      3.26 o 
   5   6   2      957.02      989.48     16.74 o 
   6   6   2      129.63      126.71      6.62 o 
   7   6   2      399.00      391.41      9.03 o 
   8   6   2        0.00        1.17      0.70 o 
   9   6   2      133.41      143.38      8.49 o 
  -5   7   2       29.89       30.34      3.45 o 
  -4   7   2       13.53       15.11      2.34 o 
  -3   7   2      278.92      262.11      8.10 o 
  -2   7   2      143.15      148.47      3.06 o 
  -1   7   2        0.87        0.05      0.87 o 
   0   7   2        0.82        1.34      0.77 o 
   1   7   2       25.00       27.53      1.59 o 
   2   7   2        0.71        1.54      0.83 o 
   3   7   2        0.87        1.36      0.50 o 
   4   7   2       42.59       38.10      1.57 o 
   5   7   2      105.76      110.45      2.90 o 
   6   7   2       65.74       62.39      2.37 o 
   7   7   2       87.01       88.90      3.51 o 
   8   7   2        1.41        2.42      1.13 o 
  -5   8   2       64.70       65.98      3.96 o 
  -4   8   2        0.16       -1.01      1.02 o 
  -3   8   2       10.65       11.09      1.32 o 
  -2   8   2      709.87      701.74     16.38 o 
  -1   8   2       20.26       21.10      1.36 o 
   0   8   2        8.52        8.98      0.95 o 
   1   8   2       31.75       32.42      1.61 o 
   2   8   2      258.69      243.09      4.24 o 
   3   8   2      759.65      801.94     14.41 o 
   4   8   2      659.97      669.19     15.65 o 
   5   8   2       92.52       94.32      2.93 o 
   6   8   2        0.64        2.30      0.75 o 
   7   8   2        2.08        1.57      0.97 o 
   8   8   2       25.28       22.76      2.96 o 
  -4   9   2        3.27        4.18      1.19 o 
  -3   9   2        9.75        5.32      1.50 o 
  -2   9   2       53.59       43.04      4.33 o 
  -1   9   2      303.71      313.23      7.59 o 
   0   9   2       41.22       35.97      2.37 o 
   1   9   2      218.57      212.96      4.73 o 
   2   9   2        3.55        4.32      1.10 o 
   3   9   2       10.91        4.93      1.09 o 
   4   9   2       18.97       20.54      1.83 o 
   5   9   2       22.21       21.81      1.91 o 
   6   9   2        3.20        3.44      0.92 o 
   7   9   2        3.69        4.78      2.13 o 
  -3  10   2       36.65       42.59      9.27 o 
  -2  10   2        4.72        4.13      1.52 o 
  -1  10   2      162.49      169.20      6.30 o 
   0  10   2       75.56       65.53      3.41 o 
   1  10   2       31.18       23.61      2.16 o 
   2  10   2        4.78        2.61      1.82 o 
   3  10   2       51.92       44.52      2.83 o 
   4  10   2       39.32       40.08      3.98 o 
   5  10   2       12.74        9.14      1.26 o 
   6  10   2      271.27      292.51      8.21 o 
  -1  11   2       13.82       23.17      4.31 o 
   0  11   2        6.37        7.34      3.68 o 
   1  11   2       30.53       25.44      2.56 o 
   2  11   2       17.71       17.65      2.35 o 
   3  11   2       18.73       19.48      2.22 o 
   4  11   2        0.72        1.85      1.05 o 
   5  11   2        2.58        1.60      1.19 o 
  -3 -11   3       34.65       43.40      7.80 o 
  -2 -11   3        6.90        5.20      1.56 o 
  -1 -11   3        4.18        5.14      1.93 o 
   0 -11   3      161.68      177.27      8.13 o 
   1 -11   3        4.73        4.91      1.28 o 
  -5 -10   3        1.82        1.17      0.99 o 
  -4 -10   3        1.00       -0.38      3.97 o 
  -3 -10   3       83.65       76.72      4.72 o 
  -2 -10   3        1.61       -0.27      1.53 o 
  -1 -10   3       41.33       36.18      5.40 o 
   0 -10   3       11.46       11.57      3.67 o 
   1 -10   3       19.68       20.18      2.75 o 
   2 -10   3       45.24       47.35      3.63 o 
   3 -10   3       19.83       21.40      2.80 o 
  -6  -9   3      110.90      109.92      6.13 o 
  -5  -9   3       18.09       24.17      2.73 o 
  -4  -9   3       97.42       91.82      4.62 o 
  -3  -9   3        2.40        4.42      1.40 o 
  -2  -9   3       22.89       16.96      4.06 o 
  -1  -9   3      253.07      239.85      8.11 o 
   0  -9   3       72.58       75.67      4.08 o 
   1  -9   3      190.89      202.18      7.07 o 
   2  -9   3      190.15      211.36      6.89 o 
   3  -9   3       89.45       97.61      5.26 o 
   4  -9   3        8.83       13.90      3.11 o 
  -6  -8   3       71.56       74.93      4.48 o 
  -5  -8   3       71.62       68.75      4.77 o 
  -4  -8   3      235.65      214.74      7.30 o 
  -3  -8   3       21.36       26.34      2.94 o 
  -2  -8   3       71.26      105.43      8.35 o 
  -1  -8   3      202.53      212.47      8.19 o 
   0  -8   3       22.28       21.48      2.44 o 
   1  -8   3      753.76      778.38     16.86 o 
   2  -8   3      189.13      183.77      6.36 o 
   3  -8   3       55.06       50.69      3.46 o 
   4  -8   3       10.09        8.07      1.60 o 
   5  -8   3      126.51      133.02      5.46 o 
  -7  -7   3        7.82        5.87      2.45 o 
  -6  -7   3        0.00        2.23      1.58 o 
  -5  -7   3        6.02        6.10      1.66 o 
  -4  -7   3        1.02       -0.34      1.89 o 
  -3  -7   3       15.98       21.51      2.21 o 
  -2  -7   3       76.40       74.69      2.62 o 
  -1  -7   3        7.74        6.93      1.08 o 
   0  -7   3        8.12        8.16      1.63 o 
   1  -7   3       64.03       56.86      2.64 o 
   2  -7   3      712.40      709.50     13.51 o 
   3  -7   3        0.16        4.79      1.84 o 
   4  -7   3        2.52        4.74      1.21 o 
   5  -7   3        1.10       -0.94      1.42 o 
   6  -7   3       36.35       40.68      3.12 o 
  -7  -6   3       38.40       40.33      3.25 o 
  -6  -6   3       24.47       25.31      3.50 o 
  -5  -6   3       14.50        9.66      1.63 o 
  -4  -6   3       65.26       55.93      2.22 o 
  -3  -6   3        5.36        2.79      0.99 o 
  -2  -6   3      314.03      331.85      4.62 o 
  -1  -6   3        7.53        4.29      0.77 o 
   0  -6   3      102.07      109.38      2.70 o 
   1  -6   3      313.88      320.17      4.99 o 
   2  -6   3      102.49       94.97      2.79 o 
   3  -6   3        0.04        1.56      0.70 o 
   4  -6   3       62.23       61.38      2.69 o 
   5  -6   3       11.10        9.21      1.45 o 
   6  -6   3        5.05        3.34      1.64 o 
   7  -6   3       97.95       92.61      5.41 o 
  -8  -5   3       70.03       76.79      9.13 o 
  -7  -5   3        1.19        2.87      1.67 o 
  -6  -5   3       13.87       13.37      1.84 o 
  -5  -5   3       45.91       51.21      2.46 o 
  -4  -5   3        3.13        1.84      0.74 o 
  -3  -5   3       81.28       84.72      2.73 o 
  -2  -5   3      208.92      213.64      3.55 o 
  -1  -5   3      107.04      103.96      2.59 o 
   0  -5   3       13.56       18.00      1.27 o 
   1  -5   3      439.11      453.17      4.96 o 
   2  -5   3       23.00       29.28      1.53 o 
   3  -5   3       10.07        6.85      0.94 o 
   4  -5   3      113.53      119.76      3.20 o 
   5  -5   3        0.17        1.50      1.05 o 
   6  -5   3       46.10       51.24      3.83 o 
   7  -5   3       45.97       46.32      3.64 o 
   8  -5   3        6.94        6.65      2.59 o 
  -8  -4   3        7.33        5.79      1.81 o 
  -7  -4   3      114.93      125.19      5.19 o 
  -6  -4   3       28.73       29.70      2.18 o 
  -5  -4   3       40.49       43.95      2.03 o 
  -4  -4   3       22.50       20.56      1.42 o 
  -3  -4   3      374.29      381.38      4.85 o 
  -2  -4   3      752.24      820.50      6.78 o 
  -1  -4   3      242.66      254.45      3.25 o 
   0  -4   3      174.12      146.46      2.60 o 
   1  -4   3      178.07      183.07      2.79 o 
   2  -4   3      479.38      461.29      4.70 o 
   3  -4   3        3.16        3.15      0.67 o 
   4  -4   3        4.97        6.42      1.04 o 
   5  -4   3       19.87       16.37      1.86 o 
   6  -4   3        0.55        1.80      2.68 o 
   7  -4   3       75.15       66.01      3.73 o 
   8  -4   3        0.38        2.06      0.91 o 
  -8  -3   3       21.84       20.39      2.80 o 
  -7  -3   3        2.87        1.83      1.14 o 
  -6  -3   3       23.48       21.74      2.41 o 
  -5  -3   3       44.44       43.82      2.01 o 
  -4  -3   3        2.32        4.10      0.91 o 
  -3  -3   3       25.99       26.05      1.73 o 
  -2  -3   3        3.45        5.37      0.71 o 
  -1  -3   3     1978.54     2066.52     17.52 o 
   0  -3   3      147.79      148.85      2.22 o 
   1  -3   3     1138.69     1181.92      8.14 o 
   2  -3   3      710.03      757.33      7.12 o 
   3  -3   3        2.43        2.50      0.60 o 
   4  -3   3      204.77      227.34      4.80 o 
   5  -3   3       72.17       70.23      2.32 o 
   6  -3   3       12.04       11.25      1.40 o 
   7  -3   3        1.20        2.76      0.98 o 
   8  -3   3      251.96      265.13      9.11 o 
  -8  -2   3        9.18        8.30      1.80 o 
  -7  -2   3        1.13        2.19      1.14 o 
  -6  -2   3       10.16       11.36      1.69 o 
  -5  -2   3      175.77      193.06      4.14 o 
  -4  -2   3       12.76       11.36      1.41 o 
  -3  -2   3       68.02       63.54      2.02 o 
  -2  -2   3       36.72       33.04      1.29 o 
  -1  -2   3      171.50      157.51      2.23 o 
   0  -2   3        4.11        4.02      0.82 o 
   1  -2   3      416.22      404.60      3.48 o 
   2  -2   3       83.93       63.40      1.89 o 
   3  -2   3       26.73       22.35      1.05 o 
   4  -2   3       34.95       33.61      1.51 o 
   5  -2   3      163.36      160.57      3.24 o 
   6  -2   3       32.14       30.95      1.75 o 
   7  -2   3        7.41       11.27      1.95 o 
   8  -2   3        1.39        1.68      1.79 o 
   9  -2   3        1.36        2.57      1.68 o 
  -8  -1   3      105.60      105.73      7.94 o 
  -7  -1   3        5.70        3.44      1.13 o 
  -6  -1   3      214.40      194.25      4.49 o 
  -5  -1   3       18.81       16.48      1.15 o 
  -4  -1   3      151.02      162.94      3.67 o 
  -3  -1   3      173.20      188.25      4.34 o 
  -2  -1   3        3.15        2.50      0.57 o 
  -1  -1   3     2836.57     2742.57     12.52 o 
   0  -1   3      483.38      433.90      3.21 o 
   1  -1   3       11.51       13.86      0.83 o 
   2  -1   3     1073.93     1007.04      5.95 o 
   3  -1   3      268.15      223.57      3.04 o 
   4  -1   3      185.31      202.45      2.82 o 
   5  -1   3      127.82      135.92      2.71 o 
   6  -1   3        1.75        2.68      1.24 o 
   7  -1   3      168.10      165.85      4.57 o 
   8  -1   3        3.01        3.89      2.02 o 
   9  -1   3       66.53       62.85      3.84 o 
  -8   0   3       36.26       36.05      4.18 o 
  -7   0   3       20.05       19.27      2.04 o 
  -6   0   3       55.26       59.13      2.36 o 
  -5   0   3       18.95       17.81      1.45 o 
  -4   0   3      192.49      197.69      3.30 o 
  -3   0   3      810.18      882.86      6.82 o 
  -2   0   3     1591.61     1705.17     10.08 o 
  -1   0   3      102.57      102.29      1.85 o 
   0   0   3      378.57      351.20      2.97 o 
   1   0   3     1441.12     1450.22      7.02 o 
   2   0   3      282.24      273.23      2.34 o 
   3   0   3     1477.00     1497.47      9.21 o 
   4   0   3       24.06       27.13      1.19 o 
   5   0   3       19.74       25.22      1.27 o 
   6   0   3       42.31       41.64      2.05 o 
   7   0   3       18.83       17.54      1.60 o 
   8   0   3       77.87       68.79      4.28 o 
   9   0   3       79.23       64.51      3.81 o 
  -8   1   3        5.90        3.95      1.93 o 
  -7   1   3       60.86       64.24      5.19 o 
  -6   1   3       22.07       20.96      1.60 o 
  -5   1   3        6.77        7.49      1.19 o 
  -4   1   3      166.17      176.17      2.97 o 
  -3   1   3       58.19       54.01      1.43 o 
  -2   1   3     4940.82     5038.76     44.00 o 
  -1   1   3      735.08      698.83      6.80 o 
   0   1   3      116.22       90.44      1.04 o 
   1   1   3     4510.42     4383.31     20.67 o 
   2   1   3      223.03      240.51      2.21 o 
   3   1   3       30.59       25.63      0.84 o 
   4   1   3     1280.29     1412.21     11.61 o 
   5   1   3      185.63      189.29      2.87 o 
   6   1   3      843.79      871.29     10.81 o 
   7   1   3      336.18      343.44      8.25 o 
   8   1   3       67.51       52.49      2.87 o 
   9   1   3        3.90        4.52      2.60 o 
  -7   2   3       22.46       20.71      2.72 o 
  -6   2   3        8.04        7.80      0.92 o 
  -5   2   3       87.88       83.69      2.22 o 
  -4   2   3       25.02       25.76      1.27 o 
  -3   2   3      808.25      827.36      5.98 o 
  -2   2   3      589.85      600.73      4.14 o 
  -1   2   3        6.01        6.80      1.07 o 
   0   2   3       53.08       57.81      0.87 o 
   1   2   3      514.14      528.00      3.53 o 
   2   2   3      360.99      395.38      6.32 o 
   3   2   3     3001.86     3126.10     16.75 o 
   4   2   3      177.02      176.41      2.42 o 
   5   2   3        0.94        1.38      0.43 o 
   6   2   3        2.95        3.88      0.68 o 
   7   2   3       30.79       29.71      1.92 o 
   8   2   3      189.15      197.23      5.54 o 
   9   2   3       37.68       33.43      5.01 o 
  -7   3   3       38.72       31.73      5.15 o 
  -6   3   3       10.43        6.72      1.39 o 
  -5   3   3       29.99       34.00      1.63 o 
  -4   3   3      717.15      738.97     11.05 o 
  -3   3   3       89.11       87.50      2.26 o 
  -2   3   3       60.59       62.09      1.40 o 
  -1   3   3        0.22        1.03      0.35 o 
   0   3   3     1764.18     1771.33     10.04 o 
   1   3   3       52.73       54.95      1.05 o 
   2   3   3      344.74      323.68      2.85 o 
   3   3   3        8.68       10.52      0.66 o 
   4   3   3       21.53       21.29      0.90 o 
   5   3   3      272.67      270.18      3.83 o 
   6   3   3      350.14      370.87      5.74 o 
   7   3   3      145.06      145.32      3.44 o 
   8   3   3      203.82      207.00      5.43 o 
   9   3   3      100.35      103.86      4.90 o 
  -7   4   3       24.35       15.25      3.13 o 
  -6   4   3       87.74       92.66      3.74 o 
  -5   4   3       33.02       35.71      2.60 o 
  -4   4   3        1.03        0.80      1.13 o 
  -3   4   3      423.10      422.92      5.66 o 
  -2   4   3      142.69      145.66      2.18 o 
  -1   4   3       60.53       58.23      1.38 o 
   0   4   3      185.49      209.50      2.32 o 
   1   4   3      455.75      453.29      4.37 o 
   2   4   3       29.68       34.45      0.98 o 
   3   4   3      117.00      128.40      2.38 o 
   4   4   3       20.17       18.04      1.10 o 
   5   4   3      175.02      190.98      3.21 o 
   6   4   3      168.54      184.04      4.12 o 
   7   4   3      150.31      157.15      3.98 o 
   8   4   3      339.40      352.02      7.91 o 
   9   4   3        0.08        1.80      3.13 o 
  -6   5   3      287.72      306.90      7.65 o 
  -5   5   3        0.19        1.33      0.56 o 
  -4   5   3        4.09        2.21      0.82 o 
  -3   5   3      762.40      782.26     15.30 o 
  -2   5   3      134.94      146.89      2.90 o 
  -1   5   3       26.22       22.33      1.03 o 
   0   5   3      391.31      398.62      3.88 o 
   1   5   3        4.61        5.30      0.50 o 
   2   5   3       54.89       65.74      1.62 o 
   3   5   3       43.59       36.59      1.63 o 
   4   5   3       44.43       50.95      1.47 o 
   5   5   3       89.87       86.93      2.05 o 
   6   5   3       99.71      102.51      4.74 o 
   7   5   3       32.50       33.21      2.05 o 
   8   5   3      114.87      127.32      3.69 o 
   9   5   3        3.80        7.19      1.73 o 
  -6   6   3      208.75      227.00     14.12 o 
  -5   6   3      129.05      134.95      4.98 o 
  -4   6   3       10.49        8.67      2.11 o 
  -3   6   3      312.94      309.31      5.99 o 
  -2   6   3      309.40      305.85      6.05 o 
  -1   6   3       30.74       32.39      1.41 o 
   0   6   3        2.33        3.77      0.74 o 
   1   6   3      284.69      316.44      4.49 o 
   2   6   3      145.39      132.77      2.32 o 
   3   6   3       30.08       29.63      1.26 o 
   4   6   3      152.97      151.46      2.72 o 
   5   6   3     1606.70     1722.55     19.62 o 
   6   6   3        2.77        3.03      0.85 o 
   7   6   3        0.95        1.03      1.08 o 
   8   6   3       21.74       17.63      1.80 o 
   9   6   3       67.46       63.68      7.35 o 
  -5   7   3       80.36       93.20      6.70 o 
  -4   7   3        0.71        0.67      1.13 o 
  -3   7   3        2.63        1.62      0.51 o 
  -2   7   3      594.26      601.69     10.36 o 
  -1   7   3       23.78       24.97      1.62 o 
   0   7   3        0.01        0.29      0.62 o 
   1   7   3      382.72      387.47      5.83 o 
   2   7   3       31.68       26.14      1.33 o 
   3   7   3       40.01       40.97      1.52 o 
   4   7   3        4.53        7.89      1.14 o 
   5   7   3      139.92      137.12      2.99 o 
   6   7   3        1.24        2.19      0.98 o 
   7   7   3       28.33       25.41      2.78 o 
   8   7   3       76.36       72.07      5.00 o 
  -4   8   3        0.78        1.76      0.86 o 
  -3   8   3        2.10        1.23      1.00 o 
  -2   8   3       27.40       26.04      1.73 o 
  -1   8   3      329.04      331.21      6.17 o 
   0   8   3        9.43       10.17      0.97 o 
   1   8   3       23.87       29.66      1.49 o 
   2   8   3      247.43      252.24      5.19 o 
   3   8   3      595.85      634.95      7.09 o 
   4   8   3      124.94      117.52      3.21 o 
   5   8   3        0.13        0.95      0.45 o 
   6   8   3       19.07       16.81      2.18 o 
   7   8   3       13.21       16.24      2.17 o 
   8   8   3        0.51        2.01      1.46 o 
  -3   9   3       21.43       16.22      4.12 o 
  -2   9   3      146.37      136.28      4.05 o 
  -1   9   3       48.93       53.92      4.10 o 
   0   9   3        1.68        2.63      0.78 o 
   1   9   3        7.80        6.71      0.96 o 
   2   9   3      234.22      240.89      5.12 o 
   3   9   3        1.45        1.07      0.49 o 
   4   9   3      239.49      233.82      5.93 o 
   5   9   3       11.70        9.96      1.73 o 
   6   9   3      289.26      306.62      8.54 o 
   7   9   3       98.57      115.78      4.64 o 
  -2  10   3      157.35      166.90      7.24 o 
  -1  10   3        4.51        2.70      1.78 o 
   0  10   3      254.68      257.99     19.25 o 
   1  10   3       30.35       23.80      2.94 o 
   2  10   3       35.06       35.44      2.26 o 
   3  10   3       33.99       27.70      1.85 o 
   4  10   3       69.35       63.85      2.65 o 
   5  10   3       38.06       35.85      2.85 o 
   6  10   3        6.32        3.90      1.71 o 
   0  11   3       16.87       14.87      2.47 o 
   1  11   3        8.77       10.78      2.55 o 
   2  11   3       39.88       42.47      2.90 o 
   3  11   3       61.34       50.32      4.57 o 
   4  11   3       15.83       16.89      2.56 o 
   5  11   3       18.55       11.77      1.91 o 
  -2 -11   4        9.82       12.31      4.00 o 
  -1 -11   4       16.10       20.26      5.01 o 
   0 -11   4      142.32      161.15      7.71 o 
   1 -11   4        0.97        4.18      2.28 o 
  -4 -10   4       21.43       30.52      3.74 o 
  -3 -10   4       43.52       37.58      4.46 o 
  -2 -10   4        1.91        3.63      1.53 o 
  -1 -10   4        1.52        4.15      2.00 o 
   0 -10   4      101.22      110.97      5.47 o 
   1 -10   4       28.99       24.03      2.95 o 
   2 -10   4        1.82        4.68      1.61 o 
   3 -10   4       21.97       19.81      3.05 o 
  -5  -9   4       26.35       30.06      3.79 o 
  -4  -9   4        4.24        3.73      1.24 o 
  -3  -9   4        6.44        6.04      1.40 o 
  -2  -9   4        0.91        2.66      1.02 o 
  -1  -9   4        1.86        2.74      1.08 o 
   0  -9   4       62.58       66.59      3.92 o 
   1  -9   4       21.19       20.89      3.77 o 
   2  -9   4        2.46        2.20      0.88 o 
   3  -9   4       26.93       24.83      2.90 o 
   4  -9   4      190.84      214.28      7.36 o 
  -6  -8   4       21.58       23.40      3.37 o 
  -5  -8   4        2.49        1.68      2.11 o 
  -4  -8   4       23.41       24.61      3.00 o 
  -3  -8   4       34.38       28.13      3.42 o 
  -2  -8   4      191.07      170.53      5.97 o 
  -1  -8   4       20.96       21.52      2.57 o 
   0  -8   4       64.98       63.68      3.48 o 
   1  -8   4       18.12       17.93      2.71 o 
   2  -8   4       56.05       52.14      3.63 o 
   3  -8   4       30.78       31.23      2.72 o 
   4  -8   4       65.37       69.10      4.00 o 
   5  -8   4      146.49      151.65     14.19 o 
  -6  -7   4      208.60      219.01      7.47 o 
  -5  -7   4       68.69       68.89      3.93 o 
  -4  -7   4        0.02        1.97      0.84 o 
  -3  -7   4      291.66      281.30      8.02 o 
  -2  -7   4       23.64       32.90      2.71 o 
  -1  -7   4       85.87       73.84      2.86 o 
   0  -7   4       18.66       17.04      1.76 o 
   1  -7   4      234.54      251.08      6.75 o 
   2  -7   4     1007.43     1071.16     15.88 o 
   3  -7   4        0.37        2.58      1.33 o 
   4  -7   4       71.41       59.84      3.90 o 
   5  -7   4        0.37        4.37      1.44 o 
   6  -7   4        1.54        3.15      1.56 o 
  -7  -6   4        0.86        2.61      1.40 o 
  -6  -6   4       16.30       11.58      3.56 o 
  -5  -6   4        7.32        6.95      3.22 o 
  -4  -6   4        4.95        5.80      1.71 o 
  -3  -6   4       22.99       20.79      1.56 o 
  -2  -6   4       26.45       23.01      1.54 o 
  -1  -6   4       16.33       19.13      1.47 o 
   0  -6   4       74.21       75.05      2.30 o 
   1  -6   4      860.41      843.07      8.04 o 
   2  -6   4       29.04       32.43      1.78 o 
   3  -6   4       15.13       15.25      1.58 o 
   4  -6   4       82.29       78.93      3.91 o 
   5  -6   4        4.71        6.05      1.88 o 
   6  -6   4       51.99       58.08      4.29 o 
   7  -6   4       64.78       67.54      5.00 o 
  -7  -5   4       10.23        9.16      1.68 o 
  -6  -5   4        6.17        5.18      4.00 o 
  -5  -5   4       44.79       43.38      3.22 o 
  -4  -5   4      437.70      444.91      7.75 o 
  -3  -5   4       19.60       15.04      1.26 o 
  -2  -5   4      537.57      579.49      7.43 o 
  -1  -5   4       12.24       13.06      1.25 o 
   0  -5   4     1105.69     1139.63     10.27 o 
   1  -5   4      237.13      242.63      3.81 o 
   2  -5   4       13.33       17.08      1.60 o 
   3  -5   4       75.67       72.80      2.30 o 
   4  -5   4      114.62      118.88      3.31 o 
   5  -5   4      175.07      173.05      5.86 o 
   6  -5   4        6.42       10.37      1.66 o 
   7  -5   4       23.84       25.90      2.71 o 
   8  -5   4        8.15        9.84      3.38 o 
  -7  -4   4        2.00        2.36      1.38 o 
  -6  -4   4       11.41       11.34      2.13 o 
  -5  -4   4        2.97        3.62      1.28 o 
  -4  -4   4      114.94      112.32      3.30 o 
  -3  -4   4       50.47       46.45      2.03 o 
  -2  -4   4      205.40      187.88      3.19 o 
  -1  -4   4      345.35      365.21      5.12 o 
   0  -4   4        0.01        1.87      0.87 o 
   1  -4   4       20.97       23.57      1.34 o 
   2  -4   4        0.57        2.37      0.56 o 
   3  -4   4      634.67      667.33      7.08 o 
   4  -4   4        0.74        0.40      0.96 o 
   5  -4   4        0.97        2.00      0.90 o 
   6  -4   4        0.00        0.32      1.60 o 
   7  -4   4       22.54       24.47      3.44 o 
   8  -4   4        1.17        1.95      1.87 o 
  -7  -3   4        1.55        2.62      0.96 o 
  -6  -3   4      114.59      109.90      3.78 o 
  -5  -3   4        2.50        3.05      1.13 o 
  -4  -3   4      705.12      716.67      9.92 o 
  -3  -3   4        2.91        2.77      0.82 o 
  -2  -3   4      131.95      126.99      2.69 o 
  -1  -3   4       42.60       39.20      1.44 o 
   0  -3   4       14.28       12.95      0.92 o 
   1  -3   4       30.89       22.20      1.30 o 
   2  -3   4        1.53        4.23      0.69 o 
   3  -3   4        6.67        5.41      0.74 o 
   4  -3   4        1.62        1.84      0.83 o 
   5  -3   4      120.30      130.63      4.83 o 
   6  -3   4      537.96      546.54      8.08 o 
   7  -3   4        6.54        3.81      1.37 o 
   8  -3   4       41.73       39.31      3.27 o 
  -7  -2   4        3.44        3.12      1.19 o 
  -6  -2   4      336.05      346.39      8.31 o 
  -5  -2   4      128.08      121.39      3.13 o 
  -4  -2   4       15.17       14.46      1.20 o 
  -3  -2   4      550.62      526.55      5.62 o 
  -2  -2   4      118.48      109.34      2.63 o 
  -1  -2   4      138.36      151.68      2.20 o 
   0  -2   4     3219.49     3237.16     18.14 o 
   1  -2   4       63.48       69.30      1.57 o 
   2  -2   4        1.00        0.80      0.57 o 
   3  -2   4        0.27        2.27      0.49 o 
   4  -2   4      267.77      260.94      3.56 o 
   5  -2   4       94.40       96.10      2.53 o 
   6  -2   4      242.13      232.35      5.87 o 
   7  -2   4       43.71       46.67      3.11 o 
   8  -2   4        0.75        2.04      1.08 o 
   9  -2   4       26.25       30.24      4.26 o 
  -7  -1   4        2.74        1.29      1.20 o 
  -6  -1   4       14.75       14.53      1.37 o 
  -5  -1   4      184.95      182.16      4.98 o 
  -4  -1   4      119.17      121.32      2.51 o 
  -3  -1   4      636.71      659.90      6.38 o 
  -2  -1   4       58.72       61.82      1.68 o 
  -1  -1   4      393.06      369.47      5.01 o 
   0  -1   4       12.33        5.43      0.59 o 
   1  -1   4      996.20      959.89      5.78 o 
   2  -1   4      315.20      341.87      3.43 o 
   3  -1   4     1946.78     1946.94     15.88 o 
   4  -1   4        0.50        2.19      0.66 o 
   5  -1   4      104.84       92.57      2.64 o 
   6  -1   4      528.99      520.07      8.62 o 
   7  -1   4       57.51       62.78      2.79 o 
   8  -1   4       40.76       44.47      3.26 o 
   9  -1   4        4.05        3.43      1.59 o 
  -7   0   4        0.90        0.50      1.23 o 
  -6   0   4        6.80        5.96      1.75 o 
  -5   0   4        1.51        1.88      0.71 o 
  -4   0   4      223.86      231.12      3.18 o 
  -3   0   4        0.00        0.89      0.47 o 
  -2   0   4       20.22       27.14      0.97 o 
  -1   0   4      385.05      377.62      4.51 o 
   0   0   4     1552.33     1576.24      7.80 o 
   1   0   4     1096.44     1103.10      7.09 o 
   2   0   4        1.69        6.06      0.64 o 
   3   0   4      826.77      893.19      7.03 o 
   4   0   4      103.86       86.08      2.12 o 
   5   0   4      560.41      549.62      5.82 o 
   6   0   4       65.42       74.00      2.23 o 
   7   0   4      449.91      464.36      7.02 o 
   8   0   4        2.48        1.76      0.80 o 
   9   0   4        0.03        2.14      1.28 o 
  -7   1   4        3.83        2.54      1.25 o 
  -6   1   4      162.33      160.42      4.16 o 
  -5   1   4        7.49        7.79      0.92 o 
  -4   1   4        3.56        1.68      0.85 o 
  -3   1   4       86.42      103.08      1.99 o 
  -2   1   4        4.26        6.05      0.74 o 
  -1   1   4      540.80      576.90     21.35 o 
   0   1   4       18.41       18.89      0.76 o 
   1   1   4      986.30      899.90      4.88 o 
   2   1   4      169.87      162.93      2.03 o 
   3   1   4     2206.80     2321.99     13.01 o 
   4   1   4        4.84        4.91      0.53 o 
   5   1   4      277.61      279.83      3.64 o 
   6   1   4        3.53        3.23      0.72 o 
   7   1   4       35.58       34.07      1.86 o 
   8   1   4       60.12       55.22      2.75 o 
   9   1   4       23.31       22.54      2.73 o 
  -7   2   4       37.53       34.38      5.46 o 
  -6   2   4       19.31       20.98      3.40 o 
  -5   2   4       16.94       13.07      1.15 o 
  -4   2   4       82.40       67.91      1.56 o 
  -3   2   4       82.64       71.50      2.97 o 
  -2   2   4      610.33      602.71     10.32 o 
  -1   2   4      549.47      581.03     11.53 o 
   0   2   4      291.54      293.71      1.93 o 
   1   2   4       31.96       28.67      0.84 o 
   2   2   4       14.21       19.40      0.55 o 
   3   2   4      323.17      340.14      5.24 o 
   4   2   4     3490.83     3836.17     24.38 o 
   5   2   4      183.80      204.45      3.91 o 
   6   2   4       19.60       22.68      1.32 o 
   7   2   4      131.30      142.13      4.34 o 
   8   2   4        0.65        1.29      0.78 o 
   9   2   4        1.34        5.66      1.59 o 
  -7   3   4       39.96       40.34      5.06 o 
  -6   3   4        1.58        1.33      0.66 o 
  -5   3   4       42.47       47.94      1.75 o 
  -4   3   4     1392.18     1444.50     17.80 o 
  -3   3   4      102.97      100.87      1.69 o 
  -2   3   4       63.13       52.32      2.57 o 
  -1   3   4      164.02      154.62      3.42 o 
   0   3   4        0.06        0.84      0.30 o 
   1   3   4      143.60      163.45      2.23 o 
   2   3   4        0.23        2.52      0.32 o 
   3   3   4       38.40       43.75      2.37 o 
   4   3   4       20.58       24.46      0.74 o 
   5   3   4        0.03        2.55      0.79 o 
   6   3   4       13.56        9.33      0.84 o 
   7   3   4      133.86      113.69      4.21 o 
   8   3   4      351.17      367.48      8.04 o 
   9   3   4        1.97        1.13      0.74 o 
  -6   4   4        7.31        7.53      2.05 o 
  -5   4   4        3.47        3.33      1.21 o 
  -4   4   4      158.54      153.82      3.17 o 
  -3   4   4     1325.47     1361.33     19.04 o 
  -2   4   4      180.24      162.81      4.47 o 
  -1   4   4        0.57        4.13      0.71 o 
   0   4   4      628.66      620.68      4.58 o 
   1   4   4       92.17       91.44      1.93 o 
   2   4   4      565.87      628.93      4.25 o 
   3   4   4      700.99      786.53      4.91 o 
   4   4   4       10.01       12.83      0.85 o 
   5   4   4      153.92      171.07      2.75 o 
   6   4   4      258.59      244.51      4.48 o 
   7   4   4       29.28       29.54      1.65 o 
   8   4   4        1.48        1.56      0.81 o 
   9   4   4       12.98        8.60      3.04 o 
  -6   5   4        2.30       -0.31      2.27 o 
  -5   5   4       10.02        8.94      1.54 o 
  -4   5   4        8.09        9.18      1.47 o 
  -3   5   4      659.54      690.94      7.39 o 
  -2   5   4       55.31       57.09      1.61 o 
  -1   5   4      341.86      364.28      4.56 o 
   0   5   4      135.35      140.75      2.95 o 
   1   5   4        4.89        5.15      0.73 o 
   2   5   4      109.73      119.68      2.97 o 
   3   5   4       74.99       70.70      1.60 o 
   4   5   4      448.96      467.35      5.34 o 
   5   5   4        4.52        3.38      0.59 o 
   6   5   4       15.98       13.65      1.03 o 
   7   5   4        1.19        1.87      0.87 o 
   8   5   4       73.72       72.91      2.58 o 
   9   5   4       10.83        8.69      1.59 o 
  -5   6   4        6.12        5.75      2.22 o 
  -4   6   4      318.15      345.07      7.86 o 
  -3   6   4       16.82       14.83      1.07 o 
  -2   6   4       44.75       44.67      1.44 o 
  -1   6   4      207.62      217.49      4.00 o 
   0   6   4      130.83      138.01      2.60 o 
   1   6   4      103.46      106.12      3.00 o 
   2   6   4      143.07      144.91      3.05 o 
   3   6   4      252.95      245.75      3.50 o 
   4   6   4      143.99      138.55      2.68 o 
   5   6   4      608.18      636.28     10.39 o 
   6   6   4      204.58      194.06      4.09 o 
   7   6   4      337.18      325.16      7.37 o 
   8   6   4       21.28       18.93      1.84 o 
   9   6   4        0.21       -0.07      1.81 o 
  -5   7   4      118.68      137.85      9.74 o 
  -4   7   4        1.17        1.95      1.03 o 
  -3   7   4        4.01        2.87      0.68 o 
  -2   7   4      302.96      316.88      8.77 o 
  -1   7   4       24.88       25.00      1.29 o 
   0   7   4       30.49       32.33      1.38 o 
   1   7   4      449.53      502.74      9.61 o 
   2   7   4       24.22       26.17      1.19 o 
   3   7   4       54.49       52.28      1.65 o 
   4   7   4       36.98       31.58      1.23 o 
   5   7   4      236.09      257.36      3.96 o 
   6   7   4      300.40      312.15      5.53 o 
   7   7   4       96.76      118.25      3.15 o 
   8   7   4       42.48       45.37      2.85 o 
  -4   8   4        5.27        2.07      1.29 o 
  -3   8   4       54.59       49.78      2.78 o 
  -2   8   4       50.80       53.91      2.46 o 
  -1   8   4        3.79        1.68      1.12 o 
   0   8   4       85.21       86.94      2.37 o 
   1   8   4       59.43       57.89      1.98 o 
   2   8   4       27.59       28.97      1.35 o 
   3   8   4        0.07        0.31      0.71 o 
   4   8   4      996.83     1038.09     23.32 o 
   5   8   4       45.98       42.56      1.92 o 
   6   8   4       83.38       96.79      2.92 o 
   7   8   4        3.25        6.13      2.20 o 
   8   8   4        7.65        8.84      3.63 o 
  -2   9   4      290.99      281.87     25.82 o 
  -1   9   4       29.18       27.87      2.39 o 
   0   9   4       95.72       88.06      3.03 o 
   1   9   4      348.41      342.03      6.93 o 
   2   9   4       96.92       99.05      2.89 o 
   3   9   4      282.10      311.59      7.30 o 
   4   9   4       28.71       24.45      1.62 o 
   5   9   4       21.68       19.64      1.40 o 
   6   9   4       20.87       22.84      2.16 o 
   7   9   4        8.35        9.19      1.98 o 
  -2  10   4       80.76       70.83      6.81 o 
  -1  10   4       11.48       10.18      1.60 o 
   0  10   4       14.03        8.32      2.02 o 
   1  10   4       49.81       50.11      4.90 o 
   2  10   4       13.94        9.84      1.37 o 
   3  10   4        4.65        4.19      0.90 o 
   4  10   4       85.26       81.09      4.65 o 
   5  10   4       90.61       79.25      3.83 o 
   6  10   4       48.95       52.86      5.67 o 
   0  11   4       88.62       77.15      4.21 o 
   1  11   4       70.84       68.09      6.73 o 
   2  11   4       15.78       16.70      2.02 o 
   3  11   4       14.26       11.82      1.54 o 
   4  11   4        0.00        2.82      1.18 o 
   5  11   4        0.10        0.98      1.06 o 
  -3 -10   5        3.67        2.67      1.11 o 
  -2 -10   5        5.29        6.85      3.00 o 
  -1 -10   5       72.00       78.16      4.39 o 
   0 -10   5        3.15        3.24      1.73 o 
   1 -10   5        1.57        1.27      2.37 o 
   2 -10   5        1.46        5.44      1.72 o 
   3 -10   5        6.84        8.16      1.66 o 
  -4  -9   5      236.43      249.33      8.22 o 
  -3  -9   5        0.56        1.68      1.39 o 
  -2  -9   5        4.82        2.60      2.26 o 
  -1  -9   5      119.25      119.46      5.25 o 
   0  -9   5        2.19        4.84      1.94 o 
   1  -9   5       40.02       43.35      8.07 o 
   2  -9   5       38.70       38.67      4.37 o 
   3  -9   5      231.64      244.05      8.88 o 
   4  -9   5       89.14      105.44      5.95 o 
  -5  -8   5       20.12       18.24      3.06 o 
  -4  -8   5       35.28       37.25      3.64 o 
  -3  -8   5       44.17       48.27      4.03 o 
  -2  -8   5       84.98       67.62      4.96 o 
  -1  -8   5       74.15       65.44      3.74 o 
   0  -8   5        1.99        3.56      1.87 o 
   1  -8   5      114.14      116.32      5.10 o 
   2  -8   5       37.91       38.04      3.96 o 
   3  -8   5       54.81       53.52      3.66 o 
   4  -8   5        0.63       -1.27      2.63 o 
   5  -8   5      116.84      124.36      5.84 o 
  -6  -7   5        0.33        2.37      2.38 o 
  -5  -7   5        0.66        1.04      2.26 o 
  -4  -7   5        7.14       12.87      3.79 o 
  -3  -7   5       33.74       30.41      3.00 o 
  -2  -7   5      111.65       89.99      4.15 o 
  -1  -7   5        2.25        1.37      2.36 o 
   0  -7   5      396.32      381.99      8.06 o 
   1  -7   5        1.62        3.09      1.05 o 
   2  -7   5       12.64       14.89      2.23 o 
   3  -7   5      206.98      210.69      6.62 o 
   4  -7   5      466.45      498.68     18.57 o 
   5  -7   5       77.69       72.42      4.39 o 
   6  -7   5        1.84        1.57      1.88 o 
  -6  -6   5       79.31       80.29      4.49 o 
  -5  -6   5       21.03       22.13      4.06 o 
  -4  -6   5       20.99       20.58      2.09 o 
  -3  -6   5      379.92      371.06      9.65 o 
  -2  -6   5       90.96      102.02      3.40 o 
  -1  -6   5      479.06      442.67      7.77 o 
   0  -6   5      395.17      388.03      6.41 o 
   1  -6   5       33.06       31.12      1.60 o 
   2  -6   5        6.47        6.63      1.38 o 
   3  -6   5       40.87       46.75      3.15 o 
   4  -6   5        2.80       -0.11      1.67 o 
   5  -6   5      130.97      126.46      5.65 o 
   6  -6   5       32.48       35.34      4.01 o 
   7  -6   5        0.14       -0.61      2.79 o 
  -7  -5   5        0.32        1.17      4.85 o 
  -6  -5   5        2.69        2.37      1.22 o 
  -5  -5   5        5.82        8.17      1.46 o 
  -4  -5   5      134.32      134.09      4.00 o 
  -3  -5   5      211.34      198.75      4.62 o 
  -2  -5   5      852.43      794.11     13.53 o 
  -1  -5   5      543.99      561.69      6.17 o 
   0  -5   5        0.26        3.72      0.87 o 
   1  -5   5       20.99       20.36      1.41 o 
   2  -5   5       14.78       12.96      1.72 o 
   3  -5   5       23.71       20.91      1.55 o 
   4  -5   5      160.53      155.22      4.94 o 
   5  -5   5       12.48        8.14      3.02 o 
   6  -5   5        0.11       -0.88      1.44 o 
   7  -5   5       58.08       43.98      3.59 o 
  -7  -4   5        4.74        2.83      1.04 o 
  -6  -4   5        0.62        0.67      1.11 o 
  -5  -4   5        5.57        5.16      1.17 o 
  -4  -4   5     1054.42     1091.13     15.17 o 
  -3  -4   5      725.99      761.05     11.70 o 
  -2  -4   5        6.60        6.88      1.06 o 
  -1  -4   5      542.51      550.25      6.11 o 
   0  -4   5      215.95      218.97      3.45 o 
   1  -4   5      198.14      194.20      3.21 o 
   2  -4   5      124.11      133.25      2.84 o 
   3  -4   5       98.83      103.41      2.75 o 
   4  -4   5      452.17      455.34      8.43 o 
   5  -4   5       55.61       59.93      3.89 o 
   6  -4   5       33.33       33.59      3.08 o 
   7  -4   5       77.24       77.62      3.98 o 
   8  -4   5       36.65       32.89      3.36 o 
  -7  -3   5       50.59       55.38      6.80 o 
  -6  -3   5       45.73       47.71      3.83 o 
  -5  -3   5      602.66      643.70     10.46 o 
  -4  -3   5       25.87       22.44      1.59 o 
  -3  -3   5      225.03      227.96      3.59 o 
  -2  -3   5       42.21       44.67      1.70 o 
  -1  -3   5      329.14      325.85      3.90 o 
   0  -3   5      400.74      369.29      4.16 o 
   1  -3   5      583.41      658.83      5.70 o 
   2  -3   5        2.76       10.08      1.12 o 
   3  -3   5       75.09       69.29      1.96 o 
   4  -3   5        0.73        1.10      0.76 o 
   5  -3   5       64.90       69.75      3.33 o 
   6  -3   5     1032.36     1015.51     17.04 o 
   7  -3   5       60.96       70.42      3.94 o 
   8  -3   5       40.09       42.00      3.51 o 
  -7  -2   5        8.15        6.62      1.65 o 
  -6  -2   5       31.68       32.64      2.05 o 
  -5  -2   5       12.50       14.03      1.37 o 
  -4  -2   5       12.20        7.52      1.16 o 
  -3  -2   5        0.00        1.13      0.65 o 
  -2  -2   5      243.49      233.45      4.14 o 
  -1  -2   5        9.97        6.66      0.73 o 
   0  -2   5       48.08       53.70      1.69 o 
   1  -2   5      151.41      134.62      3.44 o 
   2  -2   5      447.76      471.90      4.45 o 
   3  -2   5      222.23      231.41      3.25 o 
   4  -2   5      166.48      180.21      3.16 o 
   5  -2   5      427.29      459.31      5.38 o 
   6  -2   5      148.16      139.27      3.77 o 
   7  -2   5        9.13        7.22      1.34 o 
   8  -2   5       14.68       17.71      2.79 o 
   9  -2   5       22.67       19.34      3.02 o 
  -7  -1   5       48.68       50.55      3.43 o 
  -6  -1   5        2.42        2.34      0.79 o 
  -5  -1   5      248.61      242.89      4.84 o 
  -4  -1   5        0.03        0.86      0.59 o 
  -3  -1   5      142.69      126.80      2.51 o 
  -2  -1   5       12.38       14.88      0.96 o 
  -1  -1   5       16.93       12.84      0.84 o 
   0  -1   5        4.41        2.83      0.58 o 
   1  -1   5      106.27      102.05      1.80 o 
   2  -1   5      412.67      464.44      4.43 o 
   3  -1   5      726.33      742.34      5.78 o 
   4  -1   5      399.83      396.30      4.29 o 
   5  -1   5      120.67      113.13      2.83 o 
   6  -1   5      638.46      675.15     10.85 o 
   7  -1   5       93.48       84.74      3.05 o 
   8  -1   5       54.60       49.41      3.31 o 
   9  -1   5        6.44        4.98      1.96 o 
  -7   0   5       77.97       78.34      6.94 o 
  -6   0   5        0.59        0.92      1.19 o 
  -5   0   5      102.80      110.08      2.83 o 
  -4   0   5        4.76        1.34      0.56 o 
  -3   0   5       23.18       27.84      1.23 o 
  -2   0   5       13.89       10.89      0.78 o 
  -1   0   5     2499.04     2719.78     20.01 o 
   0   0   5      785.65      775.72      5.94 o 
   1   0   5      447.00      390.59      3.50 o 
   2   0   5       19.40       18.78      0.88 o 
   3   0   5      661.05      638.08      4.82 o 
   4   0   5      463.15      436.65      8.13 o 
   5   0   5      114.09      137.38      2.75 o 
   6   0   5      291.00      318.50      5.27 o 
   7   0   5      150.56      140.10      3.89 o 
   8   0   5        1.02        1.73      0.59 o 
   9   0   5       12.13        8.33      2.64 o 
  -7   1   5       37.19       31.99      5.25 o 
  -6   1   5        2.68        1.21      1.58 o 
  -5   1   5      147.87      140.00      3.63 o 
  -4   1   5        5.82        7.27      0.81 o 
  -3   1   5       13.18        8.79      0.84 o 
  -2   1   5        5.68        5.44      0.35 o 
  -1   1   5       11.63        7.20      0.60 o 
   0   1   5     2034.42     2166.09     16.43 o 
   1   1   5       18.72       20.16      0.84 o 
   2   1   5      356.91      355.01      4.10 o 
   3   1   5      173.65      198.27      2.08 o 
   4   1   5      344.17      353.10      4.84 o 
   5   1   5        3.18        1.42      0.72 o 
   6   1   5      287.20      299.03      6.59 o 
   7   1   5       54.13       49.65      2.19 o 
   8   1   5       23.48       22.57      1.80 o 
   9   1   5        0.57        2.91      1.67 o 
  -6   2   5        1.75        0.39      1.46 o 
  -5   2   5       13.11        9.92      1.73 o 
  -4   2   5      329.48      325.63      3.64 o 
  -3   2   5       48.02       56.33      3.30 o 
  -2   2   5        0.58        1.89      0.85 o 
  -1   2   5       20.65       22.73      1.59 o 
   0   2   5      499.27      527.50      3.49 o 
   1   2   5       66.89       94.39      1.42 o 
   2   2   5      723.06      710.59      6.38 o 
   3   2   5      173.93      181.08      3.73 o 
   4   2   5      819.38      978.04      6.66 o 
   5   2   5      289.69      283.64      4.74 o 
   6   2   5        3.97       12.48      1.06 o 
   7   2   5       41.16       29.22      1.61 o 
   8   2   5        8.60        5.23      1.05 o 
   9   2   5        7.15        5.47      2.03 o 
  -6   3   5       11.66       18.13      3.73 o 
  -5   3   5       23.33       24.69      1.49 o 
  -4   3   5      252.68      227.23      9.32 o 
  -3   3   5       59.71       69.79      3.31 o 
  -2   3   5      155.16      166.13      4.39 o 
  -1   3   5       46.08       62.87      2.49 o 
   0   3   5      150.73      152.40      1.67 o 
   1   3   5      265.42      254.21      2.44 o 
   2   3   5      188.79      179.25      1.94 o 
   3   3   5      622.48      669.44      8.05 o 
   4   3   5       90.16       97.82      3.48 o 
   5   3   5       39.49       46.51      2.07 o 
   6   3   5       74.23       61.45      1.64 o 
   7   3   5       45.48       39.92      2.23 o 
   8   3   5      106.35      105.74      3.33 o 
   9   3   5       30.33       27.42      3.04 o 
  -6   4   5       28.15       26.84      5.00 o 
  -5   4   5       24.37       18.37      3.83 o 
  -4   4   5       59.40       54.15      5.75 o 
  -3   4   5        2.85        3.26      0.97 o 
  -2   4   5      658.39      690.97     13.79 o 
  -1   4   5       26.56       33.51      2.26 o 
   0   4   5      903.23      948.03      7.53 o 
   1   4   5       79.74       91.32      1.79 o 
   2   4   5      259.25      277.71      3.19 o 
   3   4   5       46.57       41.32      2.32 o 
   4   4   5      356.03      354.60      6.55 o 
   5   4   5       41.16       38.85      2.73 o 
   6   4   5       72.05       76.29      1.91 o 
   7   4   5       49.80       39.84      1.86 o 
   8   4   5       41.99       47.19      2.15 o 
   9   4   5       28.38       25.02      2.33 o 
  -5   5   5        2.14        3.02      1.92 o 
  -4   5   5      135.68      149.31      7.97 o 
  -3   5   5      881.41      944.69     25.43 o 
  -2   5   5        8.75        7.36      1.29 o 
  -1   5   5       25.18       21.93      1.14 o 
   0   5   5      639.33      647.45      7.05 o 
   1   5   5        0.01        1.60      0.85 o 
   2   5   5       29.51       28.64      1.00 o 
   3   5   5      947.32      988.42     12.98 o 
   4   5   5       61.46       67.71      3.66 o 
   5   5   5        0.59        2.61      0.94 o 
   6   5   5      470.78      491.25      5.48 o 
   7   5   5       23.29       18.15      2.42 o 
   8   5   5       26.64       18.61      2.29 o 
   9   5   5        3.62        1.58      0.82 o 
  -5   6   5        2.27        3.64      1.73 o 
  -4   6   5       13.48        6.47      3.66 o 
  -3   6   5        6.38        4.51      0.57 o 
  -2   6   5        5.63        5.31      0.68 o 
  -1   6   5        0.19        0.58      0.47 o 
   0   6   5      425.77      440.18      6.93 o 
   1   6   5       85.18       99.26      2.54 o 
   2   6   5       33.40       35.73      1.37 o 
   3   6   5       30.95       34.23      1.40 o 
   4   6   5        0.04        0.41      0.92 o 
   5   6   5        5.91        3.07      0.52 o 
   6   6   5       98.05      115.41      2.48 o 
   7   6   5      189.86      205.39      4.60 o 
   8   6   5       86.24       72.17      5.46 o 
   9   6   5        4.33        4.89      1.95 o 
  -4   7   5       10.01       15.62      3.08 o 
  -3   7   5        0.12        2.24      1.31 o 
  -2   7   5      140.50      136.07      4.16 o 
  -1   7   5        9.33        9.54      0.88 o 
   0   7   5      147.36      148.36      2.71 o 
   1   7   5       38.55       39.53      1.51 o 
   2   7   5       39.35       41.38      1.47 o 
   3   7   5        5.17        4.30      0.71 o 
   4   7   5       53.43       58.38      1.78 o 
   5   7   5      685.21      694.45     13.38 o 
   6   7   5       29.50       18.56      2.06 o 
   7   7   5      180.98      188.64     11.47 o 
   8   7   5       32.11       21.52      4.19 o 
  -3   8   5       19.80       21.44      4.04 o 
  -2   8   5       27.97       27.90      4.55 o 
  -1   8   5       37.63       37.55      2.69 o 
   0   8   5       54.02       49.25      1.84 o 
   1   8   5       63.52       54.73      1.90 o 
   2   8   5       89.70       97.23      2.49 o 
   3   8   5       33.91       35.72      1.50 o 
   4   8   5        2.86        2.00      0.33 o 
   5   8   5       22.82       22.05      1.90 o 
   6   8   5       29.02       22.63      5.03 o 
   7   8   5        3.03        4.05      2.35 o 
   8   8   5        1.60       -2.04      2.76 o 
  -2   9   5        7.74        5.25      2.27 o 
  -1   9   5       10.69       10.68      1.47 o 
   0   9   5       39.28       44.81      3.41 o 
   1   9   5       82.67       81.91      2.53 o 
   2   9   5      349.90      344.28      6.47 o 
   3   9   5      216.06      219.14      5.21 o 
   4   9   5        0.00        0.33      0.65 o 
   5   9   5        4.43        7.33      3.18 o 
   6   9   5       16.04        7.46      2.77 o 
   7   9   5        1.39        1.11      2.91 o 
  -1  10   5      110.64      108.27      8.76 o 
   0  10   5      222.03      217.62      6.27 o 
   1  10   5        0.15        1.03      1.04 o 
   2  10   5        1.11        1.81      0.62 o 
   3  10   5        0.46       -1.04      1.04 o 
   4  10   5        7.51        4.60      1.56 o 
   5  10   5       60.91       58.98      5.50 o 
   6  10   5        0.60        1.90      1.08 o 
   1  11   5       12.20       12.50      2.00 o 
   2  11   5       65.22       53.00      3.43 o 
   3  11   5        0.26        0.24      1.26 o 
   4  11   5        4.61        1.53      0.99 o 
  -2 -10   6       73.08       86.43      5.43 o 
  -1 -10   6       12.28       10.19      3.07 o 
   0 -10   6       26.96       28.68      3.47 o 
   1 -10   6        0.00        3.41      1.68 o 
   2 -10   6        2.68        3.79      1.28 o 
  -4  -9   6       11.85        6.21      1.46 o 
  -3  -9   6      108.74      118.08      6.78 o 
  -2  -9   6        3.45        2.92      1.49 o 
  -1  -9   6        1.16        1.67      2.81 o 
   0  -9   6        1.90        4.29      1.23 o 
   1  -9   6        5.68        6.64      2.45 o 
   2  -9   6        1.19        2.27      1.39 o 
   3  -9   6       41.49       43.45      3.64 o 
   4  -9   6       38.17       35.97      4.25 o 
  -4  -8   6      239.89      255.14      8.18 o 
  -3  -8   6       11.69       12.65      1.69 o 
  -2  -8   6        0.01       -0.17      1.56 o 
  -1  -8   6      355.44      366.83     15.37 o 
   0  -8   6      146.25      155.07      6.08 o 
   1  -8   6       69.64       72.75      4.08 o 
   2  -8   6      547.06      562.84     13.31 o 
   3  -8   6       10.78        8.54      2.68 o 
   4  -8   6        1.10        2.51      1.46 o 
   5  -8   6      194.82      227.41     10.10 o 
  -5  -7   6       14.78       12.58      2.77 o 
  -4  -7   6       94.73      108.46      5.30 o 
  -3  -7   6      325.30      321.44     19.43 o 
  -2  -7   6        0.04        1.83      1.58 o 
  -1  -7   6      416.38      418.74      9.95 o 
   0  -7   6      336.66      322.02      8.87 o 
   1  -7   6      343.74      324.41      8.88 o 
   2  -7   6       80.86       77.82      4.07 o 
   3  -7   6       12.87       13.10      1.94 o 
   4  -7   6       72.06       80.42      4.34 o 
   5  -7   6      176.42      174.46      7.60 o 
   6  -7   6       33.13       41.25      4.17 o 
  -6  -6   6        0.65        3.16      1.32 o 
  -5  -6   6       11.38       13.95      1.98 o 
  -4  -6   6       79.17       79.35      4.16 o 
  -3  -6   6       38.11       39.75      3.13 o 
  -2  -6   6      176.09      194.04      6.26 o 
  -1  -6   6      734.92      751.45     19.59 o 
   0  -6   6        7.84        8.98      1.62 o 
   1  -6   6       10.88       12.25      2.74 o 
   2  -6   6      197.58      195.48      5.61 o 
   3  -6   6      188.75      180.29      6.05 o 
   4  -6   6      331.16      341.57      8.84 o 
   5  -6   6        4.11        4.39      1.40 o 
   6  -6   6        7.12        4.16      1.50 o 
   7  -6   6        0.67        1.74      9.56 o 
  -6  -5   6       79.55       77.68      4.67 o 
  -5  -5   6       80.71       83.30      4.35 o 
  -4  -5   6      150.61      161.48      4.93 o 
  -3  -5   6      254.45      263.69      6.07 o 
  -2  -5   6        3.04        4.58      0.91 o 
  -1  -5   6       85.19       81.75      2.64 o 
   0  -5   6        1.50        1.59      0.98 o 
   1  -5   6        0.11        1.00      1.28 o 
   2  -5   6      165.63      149.58      3.56 o 
   3  -5   6       72.28       70.59      2.98 o 
   4  -5   6        0.15        2.64      1.08 o 
   5  -5   6      722.75      729.04     17.85 o 
   6  -5   6       38.01       43.92      3.54 o 
   7  -5   6       52.94       56.56      3.86 o 
  -6  -4   6        9.79       13.83      1.99 o 
  -5  -4   6        3.77        2.30      0.93 o 
  -4  -4   6      307.22      314.47      6.35 o 
  -3  -4   6      459.79      455.57      7.04 o 
  -2  -4   6      872.62      885.79     13.49 o 
  -1  -4   6       24.74       24.29      1.55 o 
   0  -4   6       22.94       20.87      1.85 o 
   1  -4   6        0.21        1.02      1.22 o 
   2  -4   6       96.84      104.75      2.77 o 
   3  -4   6       55.12       54.60      2.63 o 
   4  -4   6       99.36      106.38      3.05 o 
   5  -4   6        0.01        2.09      0.69 o 
   6  -4   6       11.92        7.69      1.23 o 
   7  -4   6        2.39        1.57      1.26 o 
   8  -4   6        7.38        4.17      2.45 o 
  -6  -3   6        2.48        5.01      1.86 o 
  -5  -3   6        0.04        0.45      2.42 o 
  -4  -3   6       13.18        9.35      1.13 o 
  -3  -3   6       61.17       59.52      2.64 o 
  -2  -3   6      493.65      491.70      6.12 o 
  -1  -3   6       99.23       94.80      2.62 o 
   0  -3   6      218.43      197.18      3.26 o 
   1  -3   6        2.88        4.19      0.77 o 
   2  -3   6      482.36      535.48      5.97 o 
   3  -3   6      120.17      139.74      3.05 o 
   4  -3   6       92.58       96.44      2.59 o 
   5  -3   6       16.23       18.43      1.79 o 
   6  -3   6       16.04       17.76      1.89 o 
   7  -3   6       16.80       19.66      3.06 o 
   8  -3   6        5.85        6.09      1.41 o 
  -6  -2   6       73.24       84.00      4.99 o 
  -5  -2   6      129.31      136.52      3.94 o 
  -4  -2   6      142.59      140.85      6.23 o 
  -3  -2   6      390.36      382.51      6.57 o 
  -2  -2   6      311.65      297.25      3.83 o 
  -1  -2   6       98.19       96.44      2.22 o 
   0  -2   6      717.87      730.82      8.62 o 
   1  -2   6        0.05        0.95      0.87 o 
   2  -2   6       24.78       25.48      1.23 o 
   3  -2   6      259.24      264.39      3.81 o 
   4  -2   6       42.57       43.05      1.96 o 
   5  -2   6       31.75       30.56      1.69 o 
   6  -2   6      848.11      904.01     11.04 o 
   7  -2   6        0.03        1.32      0.62 o 
   8  -2   6        0.16        0.86      2.07 o 
   9  -2   6      102.05      106.01      5.78 o 
  -6  -1   6       16.87       19.07      2.27 o 
  -5  -1   6      182.94      176.87      4.39 o 
  -4  -1   6      122.62      109.74      2.97 o 
  -3  -1   6       23.36       21.26      1.10 o 
  -2  -1   6        0.00        1.42      0.41 o 
  -1  -1   6      129.82      136.40      2.39 o 
   0  -1   6      118.35      134.27      2.15 o 
   1  -1   6      149.61      177.04      3.14 o 
   2  -1   6        7.39        6.14      0.81 o 
   3  -1   6      563.99      578.96      5.24 o 
   4  -1   6        7.15        7.93      0.95 o 
   5  -1   6       33.03       36.89      1.73 o 
   6  -1   6        2.65        2.33      0.73 o 
   7  -1   6      426.16      437.79      9.98 o 
   8  -1   6        0.03        1.18      0.99 o 
   9  -1   6       19.33       21.05      3.43 o 
  -6   0   6        0.54        2.08      2.78 o 
  -5   0   6       18.08       14.50      1.17 o 
  -4   0   6       74.62       68.78      3.15 o 
  -3   0   6      179.30      199.57      3.72 o 
  -2   0   6        6.53        8.00      0.76 o 
  -1   0   6      253.09      262.55      3.12 o 
   0   0   6      302.80      314.05      3.21 o 
   1   0   6      317.75      327.20      3.29 o 
   2   0   6       19.03       20.96      1.06 o 
   3   0   6        9.89       15.26      0.85 o 
   4   0   6        0.12        1.04      0.90 o 
   5   0   6      105.44      108.99      2.29 o 
   6   0   6      388.41      407.12      7.92 o 
   7   0   6       27.99       33.06      2.53 o 
   8   0   6       87.86       85.13      3.89 o 
   9   0   6       17.54       17.12      3.02 o 
  -6   1   6       91.17       83.91      6.56 o 
  -5   1   6       17.61       21.23      3.02 o 
  -4   1   6       74.24       68.87      1.57 o 
  -3   1   6       94.93       83.12      3.92 o 
  -2   1   6      476.44      530.27      8.33 o 
  -1   1   6      443.74      423.69      4.83 o 
   0   1   6      445.92      480.53      3.86 o 
   1   1   6      131.92      129.42      2.58 o 
   2   1   6       61.95       63.39      1.73 o 
   3   1   6       55.68       46.36      1.30 o 
   4   1   6       25.90       29.80      1.11 o 
   5   1   6      498.84      535.28      6.41 o 
   6   1   6      108.82       99.42      2.95 o 
   7   1   6      166.97      147.53      3.73 o 
   8   1   6        1.99        2.78      1.11 o 
   9   1   6       92.30       83.87      4.05 o 
  -6   2   6        4.75        4.50      2.03 o 
  -5   2   6      134.73      125.88      7.66 o 
  -4   2   6      302.63      302.30     11.40 o 
  -3   2   6        3.62        2.59      2.43 o 
  -2   2   6       10.01       10.19      1.75 o 
  -1   2   6      534.11      556.86      9.77 o 
   0   2   6      418.95      432.79      3.32 o 
   1   2   6       52.30       45.59      1.28 o 
   2   2   6      154.17      168.50      2.05 o 
   3   2   6       84.99       92.25      2.09 o 
   4   2   6       25.01       24.27      1.12 o 
   5   2   6       41.95       45.40      2.11 o 
   6   2   6       44.27       37.14      1.38 o 
   7   2   6       15.43       14.96      1.71 o 
   8   2   6       38.68       40.52      2.09 o 
   9   2   6        0.02        1.44      1.86 o 
  -6   3   6       13.64       14.90      2.99 o 
  -5   3   6       32.82       30.19      4.32 o 
  -4   3   6       35.17       35.78      8.32 o 
  -3   3   6        5.21       -0.66      1.76 o 
  -2   3   6       55.55       54.01      3.50 o 
  -1   3   6       95.22      120.37      5.00 o 
   0   3   6       12.59       11.22      0.69 o 
   1   3   6      652.90      696.39      6.48 o 
   2   3   6      439.20      418.66      3.73 o 
   3   3   6       36.23       45.00      2.19 o 
   4   3   6      178.48      216.61      5.25 o 
   5   3   6      453.79      489.64      8.44 o 
   6   3   6        5.70        5.20      0.59 o 
   7   3   6        8.91        4.19      0.67 o 
   8   3   6       63.64       52.43      3.74 o 
   9   3   6        3.92        7.13      1.37 o 
  -5   4   6        0.12        0.68      1.13 o 
  -4   4   6       57.76       57.07      5.43 o 
  -3   4   6       22.33       21.59      2.86 o 
  -2   4   6       39.11       37.94      2.47 o 
  -1   4   6        5.66        3.53      1.31 o 
   0   4   6       10.66       13.21      0.67 o 
   1   4   6        7.26        5.61      0.85 o 
   2   4   6      110.27      105.65      1.84 o 
   3   4   6      326.98      336.46      6.67 o 
   4   4   6        6.51        6.50      1.18 o 
   5   4   6        2.51        0.98      1.68 o 
   6   4   6       22.02       27.50      3.87 o 
   7   4   6      137.93      149.06      4.23 o 
   8   4   6        9.68        1.70      1.13 o 
   9   4   6      199.80      182.71     13.99 o 
  -5   5   6       20.16       16.40      3.50 o 
  -4   5   6       36.33       35.56     16.49 o 
  -3   5   6       38.14       37.16      4.84 o 
  -2   5   6      241.12      225.76      6.59 o 
  -1   5   6      464.15      498.01     10.13 o 
   0   5   6      191.01      180.87      4.01 o 
   1   5   6        0.77        1.26      0.42 o 
   2   5   6       32.42       38.83      1.60 o 
   3   5   6        8.81        9.08      0.42 o 
   4   5   6      603.33      603.13     12.19 o 
   5   5   6        5.48        4.35      1.18 o 
   6   5   6       66.29       72.06      5.52 o 
   7   5   6        2.89        1.39      2.06 o 
   8   5   6        1.23        1.37      1.65 o 
   9   5   6        8.16        9.21      3.71 o 
  -4   6   6       57.60       54.16      5.16 o 
  -3   6   6        7.21        6.33      2.46 o 
  -2   6   6      338.70      363.02     15.08 o 
  -1   6   6       61.94       55.48      1.31 o 
   0   6   6       19.02       22.59      1.01 o 
   1   6   6        7.33        6.68      0.76 o 
   2   6   6        0.24        0.49      0.60 o 
   3   6   6       45.80       48.57      1.56 o 
   4   6   6       75.62       72.56      3.28 o 
   5   6   6      126.57      110.78      4.25 o 
   6   6   6      102.56       94.81      6.22 o 
   7   6   6       31.75       34.20      8.73 o 
   8   6   6        0.35       -2.72      2.72 o 
   9   6   6        1.34        2.43      1.94 o 
  -3   7   6        4.70        3.66      2.31 o 
  -2   7   6       12.19       14.02      2.99 o 
  -1   7   6      167.47      158.37      3.59 o 
   0   7   6       50.50       47.94      1.77 o 
   1   7   6       46.29       35.03      1.91 o 
   2   7   6        2.48        2.34      0.66 o 
   3   7   6        0.26       -0.17      0.68 o 
   4   7   6       45.11       50.12      1.22 o 
   5   7   6       30.83       39.42      4.16 o 
   6   7   6        4.73        4.11      2.81 o 
   7   7   6      170.93      169.54      9.52 o 
   8   7   6       36.37       29.95      4.76 o 
  -3   8   6       35.17       48.62      4.51 o 
  -2   8   6        0.51        1.68      1.23 o 
  -1   8   6      117.16      112.59      6.03 o 
   0   8   6       41.11       43.82      1.95 o 
   1   8   6       64.97       66.96      2.12 o 
   2   8   6      296.23      300.52      5.98 o 
   3   8   6       11.56        9.70      0.83 o 
   4   8   6       14.26       11.13      0.94 o 
   5   8   6      195.50      160.17      4.86 o 
   6   8   6       23.05       22.97      4.70 o 
   7   8   6       59.92       72.43      6.47 o 
   8   8   6       58.14       86.14      7.97 o 
  -1   9   6       17.63       21.24      3.14 o 
   0   9   6       18.28       15.94      1.56 o 
   1   9   6      381.51      364.78     14.70 o 
   2   9   6       33.54       29.69      2.18 o 
   3   9   6        6.70        5.75      1.66 o 
   4   9   6       11.00        7.48      1.33 o 
   5   9   6       11.34       15.23      3.79 o 
   6   9   6        0.02        3.75      2.30 o 
   7   9   6       35.50       35.23      6.75 o 
   0  10   6        7.35        5.90      1.82 o 
   1  10   6        8.01        3.74      1.76 o 
   2  10   6      174.85      173.76      5.26 o 
   3  10   6        9.44        8.27      1.72 o 
   4  10   6       39.81       38.50      5.65 o 
   5  10   6        2.34        2.71      1.67 o 
   6  10   6       10.52       10.66      2.93 o 
  -2  -9   7       16.78       15.48      2.52 o 
  -1  -9   7       22.68       16.95      2.55 o 
   0  -9   7       14.64       14.45      2.43 o 
   1  -9   7       21.29       19.95      2.89 o 
   2  -9   7       96.89       95.01      4.84 o 
   3  -9   7       21.62       18.56      3.15 o 
  -4  -8   7       73.99       88.75      5.43 o 
  -3  -8   7       94.20       94.90      4.82 o 
  -2  -8   7        0.06        2.88      2.39 o 
  -1  -8   7        0.00        0.76      1.49 o 
   0  -8   7       37.56       37.86      4.20 o 
   1  -8   7       18.38       17.08      2.55 o 
   2  -8   7        4.27        1.95      1.04 o 
   3  -8   7       47.46       42.96      3.47 o 
   4  -8   7       30.45       37.42      3.33 o 
   5  -8   7        0.86        0.25      1.33 o 
  -4  -7   7       25.53       23.76      2.98 o 
  -3  -7   7       13.40       15.11      2.81 o 
  -2  -7   7       61.82       62.25      4.08 o 
  -1  -7   7       79.71       76.23      4.19 o 
   0  -7   7       23.80       22.95      2.72 o 
   1  -7   7       56.71       56.86      3.79 o 
   2  -7   7        9.96       16.30      2.08 o 
   3  -7   7      132.03      139.81      5.86 o 
   4  -7   7      215.64      212.60      7.40 o 
   5  -7   7       39.82       39.41      5.57 o 
   6  -7   7       29.21       33.86      4.22 o 
  -5  -6   7       52.86       45.78      4.28 o 
  -4  -6   7        2.32        3.14      1.59 o 
  -3  -6   7       27.80       33.45      4.10 o 
  -2  -6   7      137.29      130.39      5.48 o 
  -1  -6   7       56.67       55.36      3.64 o 
   0  -6   7      944.80      918.21     19.43 o 
   1  -6   7      124.91      128.41      5.68 o 
   2  -6   7       34.72       36.12      2.86 o 
   3  -6   7       23.73       22.19      3.11 o 
   4  -6   7      307.98      317.07      9.54 o 
   5  -6   7      139.40      143.61      5.83 o 
   6  -6   7       21.52       23.95      2.69 o 
  -5  -5   7       29.14       35.43      3.10 o 
  -4  -5   7       13.68        7.34      2.66 o 
  -3  -5   7        3.94        4.98      0.99 o 
  -2  -5   7        1.24        0.25      0.68 o 
  -1  -5   7        9.82        9.42      2.48 o 
   0  -5   7       42.03       39.01      2.21 o 
   1  -5   7      280.72      292.57      5.99 o 
   2  -5   7      134.23      125.93      5.49 o 
   3  -5   7        5.83        5.57      2.25 o 
   4  -5   7       18.08       18.81      2.20 o 
   5  -5   7      211.30      216.11      7.36 o 
   6  -5   7       63.88       68.11      4.36 o 
   7  -5   7        9.49       12.99      4.73 o 
  -6  -4   7       52.59       55.41      3.91 o 
  -5  -4   7      151.45      150.57      6.15 o 
  -4  -4   7       61.71       65.85      2.70 o 
  -3  -4   7      207.61      195.71      4.62 o 
  -2  -4   7     1931.56     2002.05     27.32 o 
  -1  -4   7      230.17      215.29      4.82 o 
   0  -4   7       16.31       11.37      1.22 o 
   1  -4   7        1.36        2.54      0.83 o 
   2  -4   7      427.76      412.44      6.65 o 
   3  -4   7       91.22       79.79      3.10 o 
   4  -4   7       33.35       32.74      2.12 o 
   5  -4   7      277.23      275.66      7.50 o 
   6  -4   7      111.73      122.31      6.40 o 
   7  -4   7       25.67       24.38      2.69 o 
   8  -4   7      122.91      135.09      8.60 o 
  -6  -3   7       57.25       58.38      4.35 o 
  -5  -3   7      290.86      308.00      8.79 o 
  -4  -3   7        2.71        3.34      0.82 o 
  -3  -3   7        0.13        1.46      1.16 o 
  -2  -3   7      137.70      138.04      3.44 o 
  -1  -3   7       57.33       57.10      2.05 o 
   0  -3   7       70.61       70.42      2.20 o 
   1  -3   7       19.54       16.32      1.63 o 
   2  -3   7      119.45      118.39      4.27 o 
   3  -3   7       13.38       13.26      1.22 o 
   4  -3   7        9.40        8.09      1.18 o 
   5  -3   7        9.90        9.45      1.41 o 
   6  -3   7       58.19       61.67      2.83 o 
   7  -3   7       39.02       42.71      3.85 o 
   8  -3   7       91.47       99.06      4.85 o 
  -6  -2   7        9.77       18.13      3.82 o 
  -5  -2   7       78.65       81.88      3.76 o 
  -4  -2   7      104.22      100.80      3.32 o 
  -3  -2   7      119.44      113.49      3.11 o 
  -2  -2   7       53.02       53.10      2.15 o 
  -1  -2   7        0.01        1.84      0.53 o 
   0  -2   7      118.34      123.08      3.24 o 
   1  -2   7       15.08       12.54      1.17 o 
   2  -2   7       29.71       28.54      1.52 o 
   3  -2   7       88.06       84.51      2.61 o 
   4  -2   7      182.34      175.98      4.25 o 
   5  -2   7        0.12        3.04      0.98 o 
   6  -2   7       43.04       41.28      2.39 o 
   7  -2   7       83.63       85.34      3.94 o 
   8  -2   7        0.01        1.13      1.07 o 
  -6  -1   7       24.31       20.21      4.34 o 
  -5  -1   7       49.16       44.34      4.26 o 
  -4  -1   7       46.30       38.70      1.90 o 
  -3  -1   7       47.21       42.30      2.62 o 
  -2  -1   7      356.23      352.55      5.99 o 
  -1  -1   7        3.44        2.45      0.56 o 
   0  -1   7       10.43       13.78      1.16 o 
   1  -1   7       69.30       61.23      2.01 o 
   2  -1   7        1.56        1.34      0.79 o 
   3  -1   7      241.57      275.30      4.16 o 
   4  -1   7      289.97      291.19      3.93 o 
   5  -1   7      160.98      168.07      3.68 o 
   6  -1   7      536.01      565.02      8.15 o 
   7  -1   7      253.48      284.02      7.05 o 
   8  -1   7       35.42       37.04      3.22 o 
   9  -1   7       67.30       63.50      5.45 o 
  -6   0   7        1.69        1.70      0.98 o 
  -5   0   7      174.87      175.78      5.70 o 
  -4   0   7       18.73       22.46      1.37 o 
  -3   0   7       58.05       74.30      1.98 o 
  -2   0   7      302.89      308.36      5.17 o 
  -1   0   7        0.41        1.32      0.50 o 
   0   0   7       88.55      105.54      2.19 o 
   1   0   7       17.07       13.61      0.99 o 
   2   0   7       28.28       36.56      1.31 o 
   3   0   7      219.02      214.19      3.20 o 
   4   0   7       34.53       32.97      1.53 o 
   5   0   7        0.12        0.50      0.72 o 
   6   0   7       35.07       27.00      1.74 o 
   7   0   7        1.82        1.02      1.05 o 
   8   0   7        5.99        3.45      0.90 o 
   9   0   7       58.50       66.45      3.86 o 
  -5   1   7       13.11       14.06      3.57 o 
  -4   1   7       39.44       35.49      8.31 o 
  -3   1   7       43.45       48.31      4.66 o 
  -2   1   7      174.98      191.15      8.46 o 
  -1   1   7      305.81      317.61      4.02 o 
   0   1   7       47.21       40.26      1.40 o 
   1   1   7      196.43      206.00      2.80 o 
   2   1   7       54.83       50.29      1.38 o 
   3   1   7       19.91       18.87      0.96 o 
   4   1   7        5.30        3.70      0.63 o 
   5   1   7      237.33      278.39      7.33 o 
   6   1   7      248.18      235.85      4.35 o 
   7   1   7        0.00        1.76      0.61 o 
   8   1   7        3.49        4.25      1.27 o 
   9   1   7        9.09        8.95      1.45 o 
  -5   2   7       57.69       73.34      6.05 o 
  -4   2   7      120.84      116.16      6.99 o 
  -3   2   7        0.00       -1.79      2.01 o 
  -2   2   7       36.70       36.64      2.71 o 
  -1   2   7        8.29        6.97      1.16 o 
   0   2   7        0.04        0.83      0.39 o 
   1   2   7      180.45      187.08      2.67 o 
   2   2   7      217.11      213.23      2.70 o 
   3   2   7      538.29      509.15      5.69 o 
   4   2   7       78.35       81.10      2.12 o 
   5   2   7       84.51      113.02      2.53 o 
   6   2   7        0.04        1.20      0.98 o 
   7   2   7        0.24        1.52      0.63 o 
   8   2   7       27.33       21.19      3.12 o 
   9   2   7       22.58       15.86      1.81 o 
  -5   3   7       11.83       17.83      3.69 o 
  -4   3   7      173.33      191.11      9.51 o 
  -3   3   7       44.87       32.70      4.05 o 
  -2   3   7       82.59       80.63      3.38 o 
  -1   3   7       62.14       55.19      3.77 o 
   0   3   7       39.30       44.89      1.60 o 
   1   3   7       49.37       40.18      1.55 o 
   2   3   7       97.78      104.99      2.35 o 
   3   3   7       16.77       16.93      0.65 o 
   4   3   7        0.77        3.51      1.39 o 
   5   3   7       43.77       46.47      5.69 o 
   6   3   7        5.28        8.83      1.99 o 
   7   3   7       15.20       20.70      1.20 o 
   8   3   7        2.69        0.66      0.78 o 
   9   3   7        4.84        0.03      1.48 o 
  -5   4   7        5.38        7.54      2.31 o 
  -4   4   7       51.43       59.88      5.55 o 
  -3   4   7       72.64       73.36      5.42 o 
  -2   4   7        0.44        1.76      1.40 o 
  -1   4   7       43.39       38.81      2.40 o 
   0   4   7      395.30      394.33      9.28 o 
   1   4   7       18.35       19.64      0.90 o 
   2   4   7      117.29      127.79      1.95 o 
   3   4   7      192.22      185.38      4.31 o 
   4   4   7       47.25       48.28      3.54 o 
   5   4   7        4.24        4.35      1.61 o 
   6   4   7        1.08        2.40      2.95 o 
   7   4   7       57.43       66.93      5.94 o 
   8   4   7       67.82       74.59      2.65 o 
   9   4   7       16.63       19.67      3.75 o 
  -4   5   7       12.13       15.11      2.16 o 
  -3   5   7       22.83       20.27      4.13 o 
  -2   5   7      102.70       98.16      6.10 o 
  -1   5   7       33.15       34.50      2.45 o 
   0   5   7      255.54      255.36      4.68 o 
   1   5   7       90.69       88.22      2.05 o 
   2   5   7       13.64       11.78      0.81 o 
   3   5   7       49.10       52.97      1.05 o 
   4   5   7      228.13      229.36      5.90 o 
   5   5   7      172.39      155.52      9.09 o 
   6   5   7       36.83       33.01      4.59 o 
   7   5   7       12.46        8.86      2.78 o 
   9   5   7        0.04        1.37      1.57 o 
  -3   6   7       11.66       13.03      2.41 o 
  -2   6   7       37.23       33.77      5.41 o 
  -1   6   7        6.94        6.30      2.46 o 
   0   6   7       72.49       67.36      2.83 o 
   1   6   7        1.34        1.40      0.36 o 
   2   6   7      320.42      318.18      6.62 o 
   3   6   7      180.66      181.28      2.39 o 
   4   6   7      227.81      223.32      6.29 o 
   5   6   7        9.86        6.43      1.69 o 
   6   6   7       31.21       32.87      4.63 o 
   7   6   7       13.59        6.66      2.85 o 
   8   6   7       91.08      103.12      9.27 o 
   9   6   7        6.06        5.78      2.24 o 
  -3   7   7        6.01        3.73      2.03 o 
  -2   7   7      118.48      116.57      7.12 o 
  -1   7   7      119.87      138.44      7.07 o 
   0   7   7       21.28       20.58      1.75 o 
   1   7   7      201.01      207.25      4.54 o 
   2   7   7       23.71       25.72      1.39 o 
   3   7   7        6.85        6.59      0.82 o 
   4   7   7      184.62      188.72      5.64 o 
   5   7   7       74.87       69.13      6.36 o 
   6   7   7      139.68      158.98      8.42 o 
   7   7   7        5.13        0.91      0.93 o 
   8   7   7        7.75       21.16      5.58 o 
  -2   8   7        0.21       -0.82      1.74 o 
  -1   8   7       36.78       37.77      3.94 o 
   0   8   7       33.98       30.37      2.47 o 
   1   8   7        9.98        8.77      1.12 o 
   2   8   7      326.91      334.59      6.06 o 
   3   8   7       75.11       69.37      1.98 o 
   4   8   7        4.79        4.43      1.27 o 
   5   8   7       67.36       84.46      6.44 o 
   6   8   7        3.41        2.33      1.77 o 
   7   8   7        6.23        3.02      2.21 o 
  -1   9   7        0.62        2.12      1.65 o 
   0   9   7        4.62        5.17      1.52 o 
   1   9   7      276.27      281.65      8.36 o 
   2   9   7      194.66      198.01      6.43 o 
   3   9   7       12.67       10.69      1.39 o 
   4   9   7       15.08       11.86      2.95 o 
   5   9   7      114.75      148.41      8.98 o 
   6   9   7        1.09        3.32      2.54 o 
   7   9   7       13.29       18.72      3.97 o 
   1  10   7       22.37       22.60      3.62 o 
   2  10   7       39.86       40.16      5.14 o 
   3  10   7      111.16      115.92      8.43 o 
   4  10   7        0.16       -0.36      1.52 o 
   5  10   7        8.69        6.42      1.99 o 
  -1  -9   8        1.11        0.85      2.45 o 
   0  -9   8        2.84        1.70      1.66 o 
   1  -9   8       38.19       38.97      3.85 o 
   2  -9   8       36.57       38.61      4.11 o 
  -2  -8   8        0.62        0.94      2.24 o 
  -1  -8   8       74.44       69.58      4.60 o 
   0  -8   8        2.79        3.85      1.23 o 
   1  -8   8       53.54       47.28      3.68 o 
   2  -8   8       58.66       57.30      4.19 o 
   3  -8   8       10.08       11.45      2.71 o 
   4  -8   8       10.64        6.67      2.74 o 
  -3  -7   8        4.03        6.31      1.25 o 
  -2  -7   8        5.94        6.03      1.38 o 
  -1  -7   8       57.62       60.59      3.81 o 
   0  -7   8       11.07       12.84      2.06 o 
   1  -7   8       15.39       14.23      1.96 o 
   3  -7   8        7.86        4.60      1.83 o 
   4  -7   8       55.45       51.10      3.76 o 
   5  -7   8        2.23        5.12      1.92 o 
  -4  -6   8        3.41        3.86      1.13 o 
  -3  -6   8       28.07       35.20      4.37 o 
  -2  -6   8        4.12        3.45      0.96 o 
  -1  -6   8       96.24       99.26      5.38 o 
   0  -6   8       30.11       24.52      2.59 o 
   1  -6   8       61.11       54.18      3.46 o 
   2  -6   8      187.70      175.38      6.60 o 
   3  -6   8       11.17       10.56      1.43 o 
   4  -6   8       26.54       23.82      2.78 o 
   5  -6   8       12.00       12.37      3.62 o 
   6  -6   8        0.57        0.21      2.52 o 
  -4  -5   8       61.78       59.72      3.54 o 
  -3  -5   8       67.86       58.67      3.59 o 
  -2  -5   8       53.53       55.15      3.39 o 
  -1  -5   8       16.05       16.53      2.15 o 
   0  -5   8        5.11        5.32      1.54 o 
   1  -5   8        0.26        1.61      1.34 o 
   2  -5   8       18.56       20.73      2.24 o 
   3  -5   8       24.62       19.94      4.23 o 
   4  -5   8      120.31      129.68      5.50 o 
   5  -5   8       23.86       22.76      5.03 o 
   6  -5   8       10.60        7.80      4.35 o 
   7  -5   8       23.73       23.44      3.36 o 
  -5  -4   8        0.07        4.59      1.58 o 
  -4  -4   8       83.01       82.99      5.80 o 
  -3  -4   8        3.04        2.76      0.90 o 
  -2  -4   8       70.10       62.31      2.71 o 
  -1  -4   8       40.78       40.71      2.28 o 
   0  -4   8      131.96      141.00      4.00 o 
   1  -4   8       97.04       96.51      2.79 o 
   2  -4   8       39.30       31.76      1.79 o 
   3  -4   8        3.64        5.37      1.08 o 
   4  -4   8        0.01        2.47      1.01 o 
   5  -4   8      388.74      397.55     11.78 o 
   6  -4   8        3.71        5.11      1.87 o 
   7  -4   8       13.84       18.43      4.59 o 
  -5  -3   8       18.10       22.61      3.19 o 
  -4  -3   8      132.41      134.94      3.93 o 
  -3  -3   8      382.92      396.63      8.51 o 
  -2  -3   8      103.79      109.47      3.23 o 
  -1  -3   8      417.54      416.71      6.36 o 
   0  -3   8      121.89      108.47      2.91 o 
   1  -3   8        1.33        2.95      0.59 o 
   2  -3   8      521.46      514.56      8.57 o 
   3  -3   8      143.77      143.94      3.31 o 
   4  -3   8       64.40       69.96      2.72 o 
   5  -3   8      164.58      169.10      4.48 o 
   6  -3   8       26.68       25.69      2.09 o 
   7  -3   8       24.73       27.37      3.29 o 
   8  -3   8      116.02      130.32      6.59 o 
  -5  -2   8       17.05       12.42      2.31 o 
  -4  -2   8       12.75       13.93      1.59 o 
  -3  -2   8        3.34        2.26      0.91 o 
  -2  -2   8        1.54        1.66      0.67 o 
  -1  -2   8      333.13      346.82      5.33 o 
   0  -2   8        1.46        2.40      0.86 o 
   1  -2   8       17.39       18.21      1.38 o 
   2  -2   8        7.00        6.60      0.89 o 
   3  -2   8        3.14        3.31      0.70 o 
   4  -2   8      166.88      157.66      3.46 o 
   5  -2   8        1.08        3.16      0.92 o 
   6  -2   8       41.46       42.92      4.06 o 
   7  -2   8      341.24      326.45      7.02 o 
   8  -2   8       24.52       36.51      3.14 o 
  -5  -1   8        9.80        9.05      2.36 o 
  -4  -1   8       40.28       46.62      4.36 o 
  -3  -1   8        1.28        1.92      0.47 o 
  -2  -1   8        0.07        1.85      1.33 o 
  -1  -1   8      115.66      127.43      3.05 o 
   0  -1   8        2.89        2.49      0.55 o 
   1  -1   8       49.57       51.58      2.40 o 
   2  -1   8       90.71       86.14      2.26 o 
   3  -1   8        1.66        3.12      0.83 o 
   4  -1   8      115.22      105.62      3.90 o 
   5  -1   8        5.73        9.86      1.07 o 
   6  -1   8       48.61       39.78      1.92 o 
   7  -1   8        2.06        2.79      1.11 o 
   8  -1   8      197.25      216.40      6.09 o 
   9  -1   8      165.95      169.82      7.68 o 
  -5   0   8       27.75       28.80      5.40 o 
  -4   0   8        0.13        0.51      0.49 o 
  -3   0   8       45.40       32.71      1.71 o 
  -2   0   8        0.00        0.56      0.52 o 
  -1   0   8        0.01        0.76      0.39 o 
   0   0   8       60.06       57.93      1.70 o 
   1   0   8       18.38       16.80      1.05 o 
   2   0   8      427.21      430.33      4.62 o 
   3   0   8        5.24        5.41      0.80 o 
   4   0   8      744.54      764.12     11.25 o 
   5   0   8      310.01      307.54      7.05 o 
   6   0   8       92.55      102.13      3.09 o 
   7   0   8      121.63      127.34      4.08 o 
   8   0   8      299.50      325.66     10.07 o 
   9   0   8        0.44        2.38      1.39 o 
  -5   1   8        3.70        3.49      1.22 o 
  -4   1   8       92.28       95.25      6.75 o 
  -3   1   8       21.07       37.08      4.32 o 
  -2   1   8       30.98       45.25      4.26 o 
  -1   1   8       16.73       14.07      0.76 o 
   0   1   8      165.84      162.11      3.75 o 
   1   1   8      153.19      135.31      2.71 o 
   2   1   8      291.62      264.95      3.30 o 
   3   1   8      764.09      780.64      7.67 o 
   4   1   8       73.23       72.17      2.32 o 
   5   1   8        0.34        0.98      1.06 o 
   6   1   8       57.11       69.49      2.21 o 
   7   1   8       14.50        7.97      1.09 o 
   8   1   8        9.32        8.86      1.76 o 
   9   1   8        0.10        0.90      1.72 o 
  -5   2   8        2.10        2.74      1.79 o 
  -4   2   8       54.22       55.51      5.20 o 
  -3   2   8       71.47       60.76      5.04 o 
  -2   2   8       93.58       95.60      5.60 o 
  -1   2   8       30.48       32.96      2.31 o 
   0   2   8       22.05       21.74      0.93 o 
   1   2   8        0.40        0.87      0.38 o 
   2   2   8      747.12      776.71      6.22 o 
   3   2   8      138.30      131.60      2.48 o 
   4   2   8        0.13        0.60      0.30 o 
   5   2   8      209.06      214.87      3.45 o 
   6   2   8        7.05       12.69      0.79 o 
   7   2   8        1.24        0.72      0.59 o 
   8   2   8       13.59        4.00      1.02 o 
   9   2   8       12.73       24.44      5.42 o 
  -4   3   8       12.77       16.22      3.32 o 
  -3   3   8        2.82        5.56      2.60 o 
  -2   3   8       25.07       20.65      3.49 o 
  -1   3   8       14.43       15.59      1.78 o 
   0   3   8      209.53      200.67      9.71 o 
   1   3   8        2.31        2.07      0.47 o 
   2   3   8        4.49        6.00      0.76 o 
   3   3   8      389.34      394.09      5.33 o 
   4   3   8       14.10       16.71      1.78 o 
   5   3   8       28.45       22.52      2.39 o 
   6   3   8        0.04        4.86      2.02 o 
   7   3   8       24.34       13.78      2.98 o 
   8   3   8        1.46        0.96      0.65 o 
   9   3   8       20.15       27.61      5.70 o 
  -4   4   8      169.75      196.70     12.45 o 
  -3   4   8       22.35       18.09      3.35 o 
  -2   4   8       41.50       40.99      3.96 o 
  -1   4   8      118.13      115.91      4.18 o 
   0   4   8      102.78      106.29      4.21 o 
   1   4   8        2.18        1.54      0.47 o 
   2   4   8       14.85       13.62      0.89 o 
   3   4   8        2.65        3.92      0.48 o 
   4   4   8       41.81       37.95      2.53 o 
   5   4   8       12.47       12.41      1.77 o 
   6   4   8        0.20        3.03      2.52 o 
   7   4   8       38.89       16.80      4.52 o 
   8   4   8        9.65       14.31      3.58 o 
   9   4   8        4.42       -0.76      2.89 o 
  -3   5   8        0.15       -1.88      1.88 o 
  -2   5   8       53.10       54.01      7.76 o 
  -1   5   8       79.02       79.03      3.71 o 
   0   5   8      625.30      635.26     12.23 o 
   1   5   8      224.86      214.26      3.58 o 
   2   5   8       23.65       20.88      1.42 o 
   3   5   8      148.71      156.07      1.96 o 
   4   5   8       11.44       12.25      1.78 o 
   5   5   8        1.08       -0.21      2.19 o 
   6   5   8       77.28       65.33      5.75 o 
   7   5   8       22.25       20.16      4.21 o 
   8   5   8        6.19        4.45      2.12 o 
   9   5   8        4.64        7.95      3.70 o 
  -3   6   8        0.00        2.09      1.91 o 
  -2   6   8      156.49      148.13      8.30 o 
  -1   6   8        0.43        1.76      1.21 o 
   0   6   8       41.19       38.33      3.49 o 
   1   6   8      643.29      657.00     11.33 o 
   2   6   8       24.06       23.03      1.63 o 
   3   6   8        7.15        6.83      0.53 o 
   4   6   8      937.23      939.56     29.49 o 
   5   6   8        0.21        1.90      1.17 o 
   6   6   8       18.03       10.73      2.86 o 
   7   6   8        5.16       13.80      3.54 o 
   8   6   8       42.05       23.88      4.54 o 
  -2   7   8        0.67        1.52      1.36 o 
  -1   7   8        2.21        3.00      1.22 o 
   0   7   8       10.49        4.63      1.79 o 
   1   7   8      220.24      230.02      4.67 o 
   2   7   8        0.15        0.96      0.29 o 
   3   7   8       81.80       73.23      2.00 o 
   4   7   8       30.93       24.72      2.26 o 
   5   7   8       37.82       42.89      4.52 o 
   6   7   8       26.56       30.44      5.17 o 
   7   7   8       70.79       92.27      6.80 o 
   8   7   8       10.12        6.50      3.31 o 
   0   8   8       11.74       15.13      2.95 o 
   1   8   8      129.31      119.17      4.24 o 
   2   8   8       11.27       11.55      1.92 o 
   3   8   8       38.99       42.70      7.19 o 
   4   8   8       16.63       21.44      3.83 o 
   5   8   8      135.52      150.22      9.02 o 
   6   8   8       27.63       29.61      4.04 o 
   7   8   8        9.70        6.34      2.93 o 
   1   9   8      146.74      136.16      8.24 o 
   2   9   8        8.35        5.06      1.03 o 
   3   9   8       57.46       59.71      4.61 o 
   4   9   8        0.38        1.65      1.68 o 
   5   9   8      113.03      124.31      8.21 o 
   6   9   8        1.07       -1.92      2.11 o 
  -1  -8   9       46.63       46.86      4.00 o 
   0  -8   9       58.05       57.19      4.34 o 
   1  -8   9        0.22        1.69      1.11 o 
   2  -8   9       19.16       21.80      6.31 o 
   3  -8   9        3.04        3.84      2.08 o 
  -2  -7   9       93.55       94.79      5.39 o 
  -1  -7   9        0.25        2.01      1.16 o 
   0  -7   9       68.08       56.71      3.76 o 
   1  -7   9       56.03       59.83      3.95 o 
   2  -7   9       20.50       21.64      2.73 o 
   3  -7   9       71.48       73.30      4.31 o 
   4  -7   9        2.31        1.80      1.19 o 
  -3  -6   9       53.93       63.04      4.42 o 
  -2  -6   9        0.06        2.55      1.43 o 
  -1  -6   9        0.68        3.11      1.94 o 
   0  -6   9       13.08       15.28      2.45 o 
   1  -6   9       11.83       11.28      1.76 o 
   2  -6   9      320.27      323.26      9.18 o 
   3  -6   9       24.47       26.90      3.29 o 
   4  -6   9       78.37       72.03      4.48 o 
   5  -6   9       38.08       36.02      3.63 o 
   6  -6   9       27.16       29.87      3.84 o 
  -3  -5   9        0.08        2.27      1.36 o 
  -2  -5   9       30.55       28.93      3.75 o 
  -1  -5   9        1.06        1.40      1.60 o 
   0  -5   9        0.05        2.75      1.05 o 
   1  -5   9       54.26       49.38      3.69 o 
   2  -5   9      185.16      190.93      6.94 o 
   3  -5   9       14.83       13.52      1.90 o 
   4  -5   9      161.53      168.76      8.68 o 
   5  -5   9       58.20       60.84      9.75 o 
   6  -5   9        2.70        2.27      1.48 o 
  -4  -4   9      197.93      238.24      9.65 o 
  -3  -4   9        0.17        1.38      0.92 o 
  -2  -4   9       12.52       13.01      2.32 o 
  -1  -4   9        8.13        5.41      1.08 o 
   0  -4   9      209.49      209.28      9.07 o 
   1  -4   9        3.01        2.28      1.02 o 
   2  -4   9       96.25       79.14      3.69 o 
   3  -4   9       76.37       78.09      4.17 o 
   4  -4   9        1.06        3.15      1.23 o 
   5  -4   9       22.36       22.76      2.64 o 
   6  -4   9       55.75       54.47      3.84 o 
   7  -4   9        1.14        5.76      1.83 o 
  -4  -3   9        1.89        2.87      1.34 o 
  -3  -3   9        2.39        2.15      0.67 o 
  -2  -3   9       23.24       23.69      2.23 o 
  -1  -3   9       29.22       30.70      2.16 o 
   0  -3   9      370.41      377.91      7.57 o 
   1  -3   9      112.27      107.08      3.98 o 
   2  -3   9      284.59      259.16      4.36 o 
   3  -3   9        0.15        2.49      0.86 o 
   4  -3   9       51.11       47.93      2.40 o 
   5  -3   9       96.18       92.18      3.38 o 
   6  -3   9        1.14        2.45      1.01 o 
   7  -3   9        5.72        3.62      1.83 o 
   8  -3   9        6.40        5.00      1.50 o 
  -4  -2   9      117.17      133.36      8.03 o 
  -3  -2   9       47.18       46.19      3.48 o 
  -2  -2   9       12.68       12.05      1.36 o 
  -1  -2   9        5.31        2.52      0.77 o 
   0  -2   9      201.17      202.32      5.37 o 
   1  -2   9      196.40      182.92      3.49 o 
   2  -2   9        6.30       10.12      1.26 o 
   3  -2   9       83.66       73.33      2.32 o 
   4  -2   9       11.44       12.59      1.30 o 
   5  -2   9       51.40       59.13      2.31 o 
   6  -2   9        0.04        3.91      1.15 o 
   7  -2   9       60.26       68.96      3.14 o 
   8  -2   9       51.45       47.20      3.61 o 
  -4  -1   9        7.88        8.62      1.81 o 
  -3  -1   9       16.11       18.61      2.19 o 
  -2  -1   9        0.24       -0.07      0.59 o 
  -1  -1   9       17.32       17.03      1.37 o 
   0  -1   9       88.43       88.78      2.20 o 
   1  -1   9       24.55       21.93      1.32 o 
   2  -1   9       54.25       51.30      1.89 o 
   3  -1   9       21.14       18.79      1.57 o 
   4  -1   9      389.78      396.80      6.05 o 
   5  -1   9       39.31       35.26      1.95 o 
   6  -1   9      115.76      108.93      3.60 o 
   7  -1   9        1.38        2.56      0.87 o 
   8  -1   9       38.41       44.04      3.55 o 
  -4   0   9       54.05       51.35      5.22 o 
  -3   0   9       23.83       24.15      3.77 o 
  -2   0   9       11.60        7.09      1.28 o 
  -1   0   9       45.39       41.45      1.64 o 
   0   0   9       23.31       19.48      1.12 o 
   1   0   9      180.63      177.37      3.32 o 
   2   0   9      506.34      535.77      8.46 o 
   3   0   9        0.06        1.57      0.84 o 
   4   0   9       99.60      100.45      2.43 o 
   5   0   9       37.69       36.81      1.79 o 
   6   0   9      242.44      229.33      5.72 o 
   7   0   9       91.34       97.14      3.07 o 
   8   0   9        9.89        8.26      1.60 o 
  -4   1   9        5.88        6.45      2.28 o 
  -3   1   9       30.55       46.23      6.35 o 
  -2   1   9        6.20        7.93      3.57 o 
  -1   1   9        4.66        8.91      0.98 o 
   0   1   9        1.82        2.22      0.80 o 
   1   1   9        0.02        0.80      0.63 o 
   2   1   9      138.66      148.09      3.15 o 
   3   1   9       60.95       59.99      1.79 o 
   4   1   9       71.36       67.55      1.78 o 
   5   1   9        6.64        8.78      0.98 o 
   6   1   9      296.71      290.86      9.03 o 
   7   1   9       82.01       77.11      2.44 o 
   8   1   9       24.24       15.58      1.80 o 
   9   1   9       28.13       28.60      6.73 o 
  -4   2   9       38.59       38.61      5.96 o 
  -3   2   9        6.54        5.93      3.18 o 
  -2   2   9       13.68       18.44      2.89 o 
  -1   2   9       37.01       35.00      2.62 o 
   0   2   9      200.43      205.46      3.36 o 
   1   2   9      107.50      104.11      2.17 o 
   2   2   9      158.36      154.66      2.79 o 
   3   2   9     1481.72     1522.66     14.63 o 
   4   2   9      277.39      264.99      3.75 o 
   5   2   9      193.28      189.99      3.31 o 
   6   2   9        1.54        1.26      0.89 o 
   7   2   9       13.76       23.04      1.16 o 
   8   2   9        3.27        1.86      1.61 o 
   9   2   9        8.76        6.39      3.36 o 
  -3   3   9      158.70      148.66      7.94 o 
  -2   3   9        4.30        4.65      1.58 o 
  -1   3   9        3.33        1.70      0.92 o 
   0   3   9       71.56       61.67      3.04 o 
   1   3   9      154.23      162.60      2.47 o 
   2   3   9        3.42        4.02      0.73 o 
   3   3   9      427.89      450.91      4.74 o 
   4   3   9       30.75       22.11      2.30 o 
   5   3   9      120.97      125.43      4.69 o 
   6   3   9       25.64       19.74      3.73 o 
   7   3   9        4.79       11.47      2.59 o 
   8   3   9       26.51       21.48      4.40 o 
   9   3   9        4.43        2.77      1.44 o 
  -3   4   9       38.57       44.99      5.06 o 
  -2   4   9       43.40       58.00      4.05 o 
  -1   4   9      131.42      137.32      6.69 o 
   0   4   9      430.23      420.72     11.46 o 
   1   4   9      537.89      561.80     10.71 o 
   2   4   9       37.53       35.90      1.33 o 
   3   4   9      420.69      436.79      8.96 o 
   4   4   9        3.46        4.20      2.26 o 
   5   4   9        0.53       -0.30      1.78 o 
   6   4   9       92.20       79.61      6.02 o 
   7   4   9       17.69        8.85      3.13 o 
   8   4   9       44.68       41.75      5.18 o 
  -2   5   9       54.53       52.41      4.52 o 
  -1   5   9       24.36       26.65      3.64 o 
   0   5   9       11.66        7.53      1.26 o 
   1   5   9      114.22      104.73      2.41 o 
   2   5   9        0.24        1.17      0.54 o 
   3   5   9       26.49       25.39      1.38 o 
   4   5   9       66.48       61.73      3.11 o 
   5   5   9      120.36      138.72      7.78 o 
   6   5   9        8.48        3.85      2.00 o 
   7   5   9        1.53       -1.38      2.35 o 
   8   5   9        1.74        5.17      1.53 o 
  -2   6   9       22.11       20.63      3.58 o 
  -1   6   9       12.87       13.51      2.45 o 
   0   6   9       64.96       67.28      4.49 o 
   1   6   9        0.66        1.03      1.04 o 
   2   6   9       38.53       36.66      2.22 o 
   3   6   9      146.44      143.40      3.92 o 
   4   6   9      127.07      127.42      4.79 o 
   5   6   9        1.23        2.87      2.16 o 
   6   6   9        2.13        2.48      2.35 o 
   7   6   9        6.87        9.57      2.80 o 
   8   6   9       36.70       36.41      6.26 o 
  -1   7   9        3.97        4.44      1.19 o 
   0   7   9        1.50       -0.07      1.40 o 
   1   7   9      153.66      155.82      7.45 o 
   2   7   9       23.15       18.16      2.07 o 
   3   7   9        0.22       -0.14      0.56 o 
   4   7   9      145.83      147.10      5.28 o 
   5   7   9       76.63       73.76      5.51 o 
   6   7   9        9.72        6.85      3.10 o 
   7   7   9       14.20        6.09      2.06 o 
   0   8   9       31.98       34.22      4.82 o 
   2   8   9        6.51        7.96      1.05 o 
   3   8   9       53.62       42.87      3.66 o 
   4   8   9        8.69        3.24      2.03 o 
   5   8   9       27.30       30.34      3.70 o 
   6   8   9        0.73        1.14      1.67 o 
   3   9   9      208.15      198.28     11.08 o 
   4   9   9       37.15       41.35      4.67 o 
   5   9   9        3.04        3.35      1.61 o 
   0  -7  10        0.03        0.34      0.58 o 
   1  -7  10        1.36        2.36      0.97 o 
   2  -7  10      190.64      213.94      9.35 o 
   3  -7  10       85.03       87.01      5.32 o 
  -2  -6  10       31.26       40.53      4.00 o 
  -1  -6  10        3.93        4.36      2.89 o 
   0  -6  10       50.44       57.75      3.83 o 
   1  -6  10       23.64       28.88      3.05 o 
   2  -6  10       63.11       64.36      4.06 o 
   3  -6  10       30.58       26.90      3.24 o 
   4  -6  10       33.68       33.26      4.34 o 
   5  -6  10        1.72        1.86      0.90 o 
  -2  -5  10       25.89       22.94      2.80 o 
  -1  -5  10        8.65        8.06      1.64 o 
   0  -5  10       86.97       77.57      5.82 o 
   1  -5  10       17.51       19.94      2.69 o 
   2  -5  10       99.61       96.04      4.60 o 
   3  -5  10        0.05        1.31      1.01 o 
   4  -5  10      191.26      190.24      7.54 o 
   5  -5  10        2.66        1.34      1.25 o 
   6  -5  10        4.20        3.92      1.56 o 
  -3  -4  10        0.63        1.93      1.16 o 
  -2  -4  10       10.39       10.04      3.05 o 
  -1  -4  10      136.59      136.76      5.26 o 
   0  -4  10        0.63       -0.46      1.52 o 
   1  -4  10       29.88       26.71      2.65 o 
   2  -4  10       16.06       17.53      2.03 o 
   3  -4  10      303.69      315.81      8.67 o 
   4  -4  10       20.33       17.49      2.57 o 
   5  -4  10        3.34        3.32      1.36 o 
   6  -4  10        0.65       -0.33      2.75 o 
  -3  -3  10       70.83       82.22      4.47 o 
  -2  -3  10        0.73        2.29      1.18 o 
  -1  -3  10      142.78      148.18      4.10 o 
   0  -3  10        0.62        0.35      1.20 o 
   1  -3  10       33.92       28.21      2.07 o 
   2  -3  10        5.26        4.96      1.39 o 
   3  -3  10        6.92        9.23      1.78 o 
   4  -3  10       59.26       46.47      3.03 o 
   5  -3  10        1.91        3.34      0.98 o 
   6  -3  10       52.73       63.17      5.52 o 
   7  -3  10        3.13        2.67      0.94 o 
  -3  -2  10       35.99       43.79      5.03 o 
  -2  -2  10        0.59        2.96      1.76 o 
  -1  -2  10        2.19        2.56      0.83 o 
   0  -2  10       54.83       47.06      2.26 o 
   1  -2  10      838.29      841.83     15.87 o 
   2  -2  10       31.05       27.70      1.79 o 
   3  -2  10       17.48       19.49      1.72 o 
   4  -2  10       19.86       15.01      1.45 o 
   5  -2  10        2.43        3.56      0.60 o 
   6  -2  10       18.63       14.60      2.00 o 
   7  -2  10        8.43        4.51      1.92 o 
  -3  -1  10      148.00      158.24      8.63 o 
  -2  -1  10       15.36       20.07      2.47 o 
  -1  -1  10        9.57       10.24      1.39 o 
   0  -1  10       37.41       42.90      2.12 o 
   1  -1  10       10.31       13.40      1.17 o 
   2  -1  10      156.32      147.89      4.33 o 
   3  -1  10        4.86        3.07      0.86 o 
   4  -1  10       12.56       10.57      1.67 o 
   5  -1  10      170.56      179.84      4.92 o 
   6  -1  10       24.25       18.89      1.64 o 
   7  -1  10       14.77       19.05      2.24 o 
   8  -1  10      112.30      129.49      6.22 o 
  -3   0  10       39.07       36.76      4.73 o 
  -2   0  10       21.43        9.63      1.68 o 
  -1   0  10       55.93       49.87      2.47 o 
   0   0  10        0.18        0.53      0.39 o 
   1   0  10       13.91       13.99      1.13 o 
   2   0  10       11.59       10.23      1.05 o 
   3   0  10        2.64        2.27      0.65 o 
   4   0  10      261.73      270.86      4.61 o 
   5   0  10      126.93      128.59      3.73 o 
   6   0  10      292.40      309.91      6.09 o 
   7   0  10        7.29       10.00      1.73 o 
   8   0  10        3.27        2.73      0.82 o 
  -3   1  10        0.09        2.70      1.21 o 
  -2   1  10        2.61        3.77      1.67 o 
  -1   1  10      294.21      280.55     10.92 o 
   0   1  10        9.56        8.06      0.82 o 
   1   1  10      134.88      137.23      2.82 o 
   2   1  10       99.50       96.72      2.47 o 
   3   1  10      200.52      183.66      4.25 o 
   4   1  10       17.17       18.10      1.16 o 
   5   1  10      258.51      256.77      5.90 o 
   6   1  10       15.02       19.88      1.30 o 
   7   1  10        0.55       -0.03      1.52 o 
   8   1  10        1.55        3.77      3.16 o 
  -3   2  10       60.82       74.29      6.43 o 
  -2   2  10       34.93       31.37      4.07 o 
  -1   2  10        0.10       -1.85      1.85 o 
   0   2  10       11.69       13.73      0.97 o 
   1   2  10        6.42        6.54      0.94 o 
   2   2  10       63.08       58.20      1.70 o 
   3   2  10     1278.33     1345.90     17.92 o 
   4   2  10       28.79       24.38      1.27 o 
   5   2  10       12.40       10.07      0.83 o 
   6   2  10       54.72       59.60      5.20 o 
   7   2  10       29.21       23.54      4.32 o 
   8   2  10       19.49       13.77      4.33 o 
  -2   3  10       11.37        6.35      1.75 o 
  -1   3  10       21.50       19.37      3.55 o 
   0   3  10      180.88      171.00      5.71 o 
   1   3  10       41.58       42.73      1.59 o 
   2   3  10      274.63      287.99      4.37 o 
   3   3  10        0.41        0.54      0.47 o 
   4   3  10        1.63        2.19      0.33 o 
   5   3  10        5.55        2.00      1.10 o 
   6   3  10       52.26       39.25      4.58 o 
   7   3  10        5.34        7.25      3.24 o 
   8   3  10       10.38       17.34      4.61 o 
  -2   4  10       12.98       15.93      3.04 o 
  -1   4  10      144.91      152.26      8.07 o 
   0   4  10      161.80      156.73      5.19 o 
   1   4  10       42.67       40.23      1.92 o 
   2   4  10        0.14        0.92      0.36 o 
   3   4  10       66.89       68.28      1.90 o 
   4   4  10       73.82       67.37      3.84 o 
   5   4  10       86.03      105.26      6.42 o 
   6   4  10        4.58        2.79      2.59 o 
   7   4  10        3.65        6.11      4.23 o 
   8   4  10       11.87       15.28      3.71 o 
  -1   5  10       64.89       72.03      4.87 o 
   0   5  10       28.46       28.95      6.46 o 
   1   5  10        2.70        2.70      1.14 o 
   2   5  10       98.35      104.97      2.60 o 
   3   5  10       59.56       63.03      1.54 o 
   4   5  10       32.60       30.62      2.39 o 
   5   5  10        7.01        7.00      2.69 o 
   6   5  10       71.60       72.79      5.88 o 
   7   5  10        5.89       -1.24      2.43 o 
   8   5  10       43.28       41.99      5.37 o 
  -1   6  10        0.45       -1.55      1.55 o 
   0   6  10        0.00        0.62      0.98 o 
   1   6  10        5.29        4.09      1.57 o 
   2   6  10       14.20       13.85      1.66 o 
   3   6  10       54.52       49.87      4.43 o 
   4   6  10       62.56       58.49      3.89 o 
   5   6  10        2.03        3.20      1.30 o 
   6   6  10       36.99       33.32      4.75 o 
   7   6  10       17.48       16.16      3.76 o 
   0   7  10       28.13       41.69      4.48 o 
   1   7  10        1.34       -0.71      1.08 o 
   2   7  10        2.65        1.18      0.82 o 
   3   7  10       15.69       18.70      2.74 o 
   4   7  10       30.55       22.06      3.69 o 
   5   7  10       69.05       61.14      4.98 o 
   6   7  10        6.59        3.16      1.78 o 
   4   8  10        1.65        2.73      1.39 o 
   5   8  10        2.21        3.51      2.01 o 
   0  -6  11       12.63       22.50      3.14 o 
   1  -6  11       26.57       36.30      3.76 o 
   2  -6  11       18.54       20.10      4.54 o 
   3  -6  11       61.55       63.94      4.44 o 
  -1  -5  11        3.99        1.36      0.78 o 
   0  -5  11        0.68        2.38      1.26 o 
   1  -5  11       61.44       60.04      6.05 o 
   2  -5  11        0.03        2.09      1.36 o 
   3  -5  11       23.42       22.20      2.44 o 
   4  -5  11      138.10      134.47      6.63 o 
   5  -5  11       12.09        8.44      1.79 o 
  -1  -4  11        4.66        2.99      1.17 o 
   0  -4  11        0.73        1.42      2.80 o 
   1  -4  11       87.06       88.31      4.56 o 
   2  -4  11      101.09       88.72      4.47 o 
   3  -4  11       93.74       87.01      6.39 o 
   4  -4  11        4.76        3.27      1.36 o 
   5  -4  11       59.52       52.40      5.47 o 
   6  -4  11        2.21        2.04      1.14 o 
  -2  -3  11       43.87       62.04      6.19 o 
  -1  -3  11      198.10      183.96     14.75 o 
   0  -3  11        7.90        7.68      2.15 o 
   1  -3  11      151.18      153.04      5.55 o 
   2  -3  11       43.74       57.87      3.80 o 
   3  -3  11       35.30       39.51      4.10 o 
   4  -3  11       18.78       17.74      2.60 o 
   5  -3  11       43.06       39.85      3.01 o 
   6  -3  11       43.18       44.69      3.46 o 
  -2  -2  11       15.18       10.09      4.14 o 
  -1  -2  11        3.60        1.91      1.12 o 
   0  -2  11       16.55       22.08      2.24 o 
   1  -2  11       45.35       36.83      2.22 o 
   2  -2  11      460.94      466.20     10.84 o 
   3  -2  11      141.17      134.10      9.03 o 
   4  -2  11       19.35       20.84      2.09 o 
   5  -2  11       10.12       11.19      1.61 o 
   6  -2  11       87.12       89.24      4.21 o 
   7  -2  11        9.63        4.02      1.53 o 
  -2  -1  11        5.32        5.96      1.95 o 
  -1  -1  11       13.80       12.77      1.73 o 
   0  -1  11       61.99       60.59      2.38 o 
   1  -1  11      193.96      187.11      4.58 o 
   2  -1  11        3.66        2.05      0.72 o 
   3  -1  11        2.26        2.96      0.80 o 
   4  -1  11       56.47       56.12      2.37 o 
   5  -1  11       35.23       27.71      2.44 o 
   6  -1  11       86.84       99.01      4.47 o 
   7  -1  11        0.15        2.23      1.07 o 
  -2   0  11        0.00       -0.01      2.24 o 
  -1   0  11       88.30       81.35      6.07 o 
   0   0  11        4.10        1.99      0.68 o 
   1   0  11        0.16        1.98      0.53 o 
   2   0  11      146.75      144.98      3.50 o 
   3   0  11      100.18      100.57      2.83 o 
   4   0  11       71.76       60.94      3.94 o 
   5   0  11      203.91      209.11      5.15 o 
   6   0  11        4.61        3.96      1.33 o 
   7   0  11       68.56       65.19      3.15 o 
  -2   1  11        1.53       -1.11      2.11 o 
  -1   1  11        1.09        2.93      1.89 o 
   0   1  11       22.28       22.64      3.13 o 
   1   1  11        0.16        0.18      0.78 o 
   2   1  11       42.88       39.31      2.70 o 
   3   1  11       70.46       63.12      2.09 o 
   4   1  11        0.80        1.81      0.56 o 
   5   1  11        0.03        1.52      0.84 o 
   6   1  11       27.11       26.40      3.20 o 
   8   1  11        2.46        2.91      1.59 o 
  -2   2  11        0.00        1.20      2.17 o 
  -1   2  11       90.03       80.68      5.70 o 
   0   2  11        1.93        3.26      2.02 o 
   1   2  11      226.97      232.69      5.29 o 
   2   2  11      252.71      257.25      5.04 o 
   3   2  11       12.73        9.78      0.86 o 
   4   2  11       14.69       12.29      0.90 o 
   5   2  11      161.23      158.60      4.16 o 
   6   2  11        1.97        3.48      1.63 o 
   7   2  11        2.22        3.59      1.97 o 
   8   2  11        0.17        2.15      1.89 o 
  -1   3  11       34.87       33.76      3.68 o 
   0   3  11       10.21       17.52      2.55 o 
   1   3  11      147.31      147.42      4.83 o 
   2   3  11       21.36       18.83      1.34 o 
   3   3  11      208.67      211.15      4.41 o 
   4   3  11       14.29       15.00      1.16 o 
   5   3  11        3.15       -1.54      2.15 o 
   6   3  11        0.96        3.82      1.97 o 
   7   3  11        8.17        6.28      2.54 o 
  -1   4  11      153.04      167.77     10.20 o 
   0   4  11        4.34        2.24      1.41 o 
   1   4  11       17.24       21.97      3.25 o 
   2   4  11      125.57      121.03      5.47 o 
   3   4  11        9.26        9.81      1.25 o 
   4   4  11       19.58       24.76      5.01 o 
   5   4  11        5.71        7.03      2.52 o 
   6   4  11        9.48        6.15      3.20 o 
   7   4  11        6.07        4.35      3.96 o 
   0   5  11       10.69       13.24      2.94 o 
   1   5  11        0.02       -0.18      1.28 o 
   2   5  11        0.88        0.19      0.93 o 
   3   5  11       33.12       32.50      3.70 o 
   4   5  11       20.12       21.79      3.83 o 
   5   5  11       56.19       59.09      4.88 o 
   6   5  11        0.02        2.77      1.78 o 
   7   5  11        0.50        2.70      1.61 o 
   1   6  11       20.34       23.08      3.66 o 
   2   6  11        0.04        1.66      1.03 o 
   3   6  11        6.22        2.87      2.22 o 
   4   6  11        0.00        0.74      1.16 o 
   5   6  11        3.34        4.50      3.02 o 
   6   6  11       38.08       42.83      4.96 o 
   4   7  11        0.71       -0.25      1.49 o 
   5   7  11        4.67        5.61      2.54 o 
   1  -4  12       32.09       34.01      3.71 o 
   2  -4  12       15.19        9.58      2.18 o 
   3  -4  12       10.31        5.69      1.85 o 
   4  -4  12       51.18       41.01      5.09 o 
   0  -3  12        3.46        2.66      1.00 o 
   1  -3  12        0.23        2.46      1.38 o 
   2  -3  12       19.58       14.42      2.08 o 
   3  -3  12       20.83       19.21      2.41 o 
   4  -3  12       43.38       40.68      3.14 o 
   5  -3  12       10.15        6.51      1.63 o 
  -1  -2  12       52.05       66.05      6.41 o 
   0  -2  12        7.09        6.98      1.13 o 
   1  -2  12       33.77       27.95      2.29 o 
   2  -2  12       42.57       32.49      2.58 o 
   3  -2  12       29.33       24.32      2.59 o 
   4  -2  12        3.89        2.07      1.38 o 
   5  -2  12        0.12        1.04      1.54 o 
   6  -2  12        4.12        3.26      1.34 o 
  -1  -1  12        2.24        5.23      2.50 o 
   0  -1  12        1.97        0.54      1.89 o 
   1  -1  12      173.50      152.44     12.68 o 
   2  -1  12       11.05       14.08      4.23 o 
   3  -1  12        2.95        1.95      0.64 o 
   4  -1  12        2.06        2.22      1.12 o 
   5  -1  12        5.44        3.23      2.71 o 
   6  -1  12      104.95      101.30      5.15 o 
  -1   0  12        1.47        3.70      2.04 o 
   0   0  12        0.52        3.27      2.25 o 
   1   0  12       33.90       34.66      6.19 o 
   2   0  12       14.69       11.40      1.25 o 
   3   0  12       16.34       12.55      1.42 o 
   4   0  12       20.58       20.34      2.19 o 
   5   0  12       12.49       14.37      1.74 o 
   6   0  12        1.65        1.34      1.05 o 
  -1   1  12       12.16       11.47      3.06 o 
   0   1  12       44.06       59.58      4.85 o 
   1   1  12        2.83        1.49      0.54 o 
   2   1  12      168.60      165.46      8.17 o 
   3   1  12      102.74      101.63      3.41 o 
   4   1  12       23.36       19.97      1.98 o 
   5   1  12        5.43        6.95      2.06 o 
   6   1  12       27.20       29.60      4.36 o 
   7   1  12       20.14        6.07      2.40 o 
   0   2  12        3.32        3.36      1.62 o 
   1   2  12       12.18       13.84      2.75 o 
   2   2  12       11.01       14.96      1.72 o 
   3   2  12        0.04        0.83      0.56 o 
   4   2  12       11.81       14.45      2.56 o 
   5   2  12       39.49       45.74      4.70 o 
   6   2  12       22.88       24.23      3.92 o 
   7   2  12        4.59        9.01      2.89 o 
   0   3  12       51.12       52.05      4.66 o 
   1   3  12        0.27        1.72      1.29 o 
   2   3  12       30.67       28.24      2.78 o 
   3   3  12        9.19        5.50      1.21 o 
   4   3  12       43.26       27.62      4.55 o 
   5   3  12       72.77       78.52      5.50 o 
   6   3  12        2.34        1.18      1.49 o 
   1   4  12      101.74      113.97      7.20 o 
   2   4  12        1.17        3.62      1.88 o 
   3   4  12       12.23        8.20      1.64 o 
   4   4  12       12.90       10.71      2.31 o 
   6   4  12       66.86       76.38      6.70 o 
   4   5  12       17.63       16.61      3.01 o 
   2  -2  13       30.46       27.76      3.08 o 
   3  -2  13        0.76        0.69      1.30 o 
   4  -2  13       14.51       17.74      3.24 o 
   1  -1  13        0.07        1.18      1.24 o 
   2  -1  13        0.22        1.53      0.78 o 
   3  -1  13        1.50        1.51      0.86 o 
   4  -1  13       15.05       20.60      2.95 o 
   2   0  13        8.11        6.24      2.30 o 
   3   0  13       26.95       29.87      3.23 o 
   4   0  13       59.12       66.79      4.75 o 
   5   0  13       13.01       16.86      3.69 o 
   1   1  13       11.77       12.73      2.98 o 
   2   1  13       83.03      101.91      6.91 o 
   3   1  13       36.71       37.83      3.82 o 
   4   1  13       24.80       25.48      4.44 o 
   5   1  13        7.66        6.99      2.97 o 
   2   2  13       20.95       24.19      4.10 o 
   3   2  13       23.68       22.89      3.51 o 
   4   2  13       19.12       15.92      3.24 o 
   5   2  13      118.14      118.32      8.20 o 
   4   3  13       73.30       74.13      5.70 o 
                                                 
